# Supplementary material for: catena-Poly[[bis­(μ-2-formyl-6-meth­oxy­phenolato)copper(II)sodium]-μ-nitrato]
Source: Acta Crystallogr Sect E Struct Rep Online. 2011 Oct 12;67(Pt 11):m1522. doi: 10.1107/S1600536811040025 (PMC3246950; doi:10.1107/S1600536811040025)
Supplement: Supplementary file 1 [file e-67-m1522-sup1.cif]

##############################################################################
#                                                                            #
# This CIF contains the data in a paper accepted for publication in          #
# Acta Crystallographica Section E. It conforms to the requirements of       #
# Notes for Authors for Acta Crystallographica Section E, and has been       #
# peer reviewed under the auspices of the IUCr Commission on Journals.       #
#                                                                            #
# Full details of the Crystallographic Information File format               #
# are given in the paper "The Crystallographic Information File (CIF):       #
# a New Standard Archive File for Crystallography" by S. R. Hall, F. H.      #
# Allen and I. D. Brown [Acta Cryst. (1991), A47, 655-685].                  #
#                                                                            #
# The current version of the core CIF dictionary is obtainable from          #
# ftp://ftp.iucr.org/pub/cif_core.dic.                                       #
#                                                                            #
# Software is freely available for graphical display of the structure(s)     #
# in this CIF. For information consult the CIF software page                 #
# http://www.iucr.org/resources/cif/software.                                #
#                                                                            #
# This file may be used for bona fide research purposes within the           #
# scientific community so long as proper attribution is given to the journal # 
# article from which it was obtained.                                        #
#                                                                            #
##############################################################################
data_global
_journal_date_recd_electronic     2011-09-24
_journal_date_accepted     2011-09-29
_journal_name_full     'Acta Crystallographica, Section E'
_journal_year     2011
_journal_volume     67
_journal_issue     11
_journal_page_first     m1522
_journal_page_last     m1522
_journal_paper_category     QM
_journal_coeditor_code     NG5236
_publ_contact_author_name     'Gao, Ting'
_publ_contact_author_address
;
School of Chemistry and Materials Science
Heilongjiang University
Harbin 150080
People's Republic of China
;
_publ_contact_author_email     gaoting1218@yahoo.com.cn
_publ_contact_author_fax     '86 451 8660 8042'
_publ_contact_author_phone     '86 451 8660 8042'
_publ_section_title
;\
<i>catena</i>-Poly[[bis(\m-2-formyl-6-methoxyphenolato)copper(II)sodium]-\m-\
nitrato]
;
loop_
    _publ_author_name
    _publ_author_address
    'Gao, Po'
;
School of Chemistry and Materials Science
Heilongjiang University
Harbin 150080
People's Republic of China
;
    'Hou, Hai-Ge'
;
School of Chemistry and Materials Science
Heilongjiang University
Harbin 150080
People's Republic of China
;
    'Gao, Ting'
;
School of Chemistry and Materials Science
Heilongjiang University
Harbin 150080
People's Republic of China
;
    'Yang, Jing-Lin'
;
School of Chemistry and Materials Science
Heilongjiang University
Harbin 150080
People's Republic of China
;
    'Yang, Yu'
;
School of Chemistry and Materials Science
Heilongjiang University
Harbin 150080
People's Republic of China
;
data_I
_chemical_name_systematic
;
<i>catena</i>-Poly[[bis(\m-2-formyl-6-methoxyphenolato)copper(II)sodium]-
\m-nitrato]
;
_chemical_name_common     ?
_chemical_formula_moiety     'C16 H14 Cu N Na O9'
_chemical_formula_sum     'C16 H14 Cu N Na O9'
_chemical_formula_iupac     '[Cu Na (C8 H7 O3)2 (N O3)]'
_chemical_formula_weight     450.81
_chemical_melting_point     ?
_symmetry_cell_setting     orthorhombic
_symmetry_space_group_name_H-M     'P 21 21 21'
_symmetry_space_group_name_Hall     'P 2ac 2ab'
loop_
    _symmetry_equiv_pos_as_xyz
    'x, y, z'
    '-x+1/2, -y, z+1/2'
    '-x, y+1/2, -z+1/2'
    'x+1/2, -y+1/2, -z'
_cell_length_a     7.737(2)
_cell_length_b     13.165(4)
_cell_length_c     16.889(6)
_cell_angle_alpha     90.00
_cell_angle_beta     90.00
_cell_angle_gamma     90.00
_cell_volume     1720.2(9)
_cell_formula_units_Z     4
_cell_measurement_reflns_used     15663
_cell_measurement_theta_min     3.06
_cell_measurement_theta_max     27.52
_cell_measurement_temperature     293(2)
_exptl_crystal_description     block
_exptl_crystal_colour     brown
_exptl_crystal_size_max     0.35
_exptl_crystal_size_mid     0.33
_exptl_crystal_size_min     0.30
_exptl_crystal_density_diffrn     1.741
_exptl_crystal_density_meas     ?
_exptl_crystal_density_method     'not measured'
_exptl_crystal_F_000     916
_exptl_absorpt_coefficient_mu     1.349
_exptl_absorpt_correction_type     multi-scan
_exptl_absorpt_process_details     '(ABSCOR; Higashi, 1995)'
_exptl_absorpt_correction_T_min     0.6482
_exptl_absorpt_correction_T_max     0.6909
_exptl_special_details
;
;
_diffrn_ambient_temperature     293(2)
_diffrn_radiation_type     MoK\a
_diffrn_radiation_wavelength     0.71073
_diffrn_radiation_source     'fine-focus sealed tube'
_diffrn_radiation_monochromator     graphite
_diffrn_measurement_device_type     'Rigaku R-AXIS RAPID'
_diffrn_measurement_method     \w
_diffrn_detector_area_resol_mean     ?
_diffrn_reflns_number     16868
_diffrn_reflns_av_R_equivalents     0.0247
_diffrn_reflns_av_sigmaI/netI     0.0246
_diffrn_reflns_theta_min     3.05
_diffrn_reflns_theta_max     27.48
_diffrn_reflns_theta_full     27.48
_diffrn_measured_fraction_theta_max     0.997
_diffrn_measured_fraction_theta_full     0.997
_diffrn_reflns_limit_h_min     -9
_diffrn_reflns_limit_h_max     10
_diffrn_reflns_limit_k_min     -17
_diffrn_reflns_limit_k_max     16
_diffrn_reflns_limit_l_min     -21
_diffrn_reflns_limit_l_max     21
_diffrn_standards_number     0
_diffrn_standards_interval_count     0
_diffrn_standards_interval_time     0
_diffrn_standards_decay_%     0
_refine_special_details
;
Refinement of <i>F</i>^2^ against ALL reflections. The weighted <i>R</i>-factor
<i>wR</i> and goodness of fit <i>S</i> are based on <i>F</i>^2^, conventional
<i>R</i>-factors <i>R</i> are based on <i>F</i>, with <i>F</i> set to zero for
negative <i>F</i>^2^. The threshold expression of <i>F</i>^2^ >
\s(<i>F</i>^2^) is used only for calculating <i>R</i>-factors(gt) <i>etc</i>.
and is not relevant to the choice of reflections for refinement.
<i>R</i>-factors based on <i>F</i>^2^ are statistically about twice as large
as those based on <i>F</i>, and <i>R</i>- factors based on ALL data will be
even larger.
;
_reflns_number_total     3926
_reflns_number_gt     3692
_reflns_threshold_expression     I>2\s(I)
_refine_ls_structure_factor_coef     Fsqd
_refine_ls_matrix_type     full
_refine_ls_R_factor_all     0.0235
_refine_ls_R_factor_gt     0.0213
_refine_ls_wR_factor_gt     0.0558
_refine_ls_wR_factor_ref     0.0566
_refine_ls_goodness_of_fit_ref     1.025
_refine_ls_restrained_S_all     1.025
_refine_ls_number_reflns     3926
_refine_ls_number_parameters     255
_refine_ls_number_restraints     0
_refine_ls_hydrogen_treatment     constr
_refine_ls_weighting_scheme     calc
_refine_ls_weighting_details
                 'calc w=1/[\s^2^(Fo^2^)+(0.0375P)^2^] where P=(Fo^2^+2Fc^2^)/3'
_atom_sites_solution_hydrogens     geom
_atom_sites_solution_primary     direct
_atom_sites_solution_secondary     difmap
_refine_ls_shift/su_max     0.001
_refine_ls_shift/su_mean     0.000
_refine_diff_density_max     0.219
_refine_diff_density_min     -0.213
_refine_ls_extinction_method     none
_refine_ls_extinction_coef     ?
_refine_ls_abs_structure_details     'Flack (1983), 1671 Friedel pairs'
_refine_ls_abs_structure_Flack     0.007(8)
loop_
    _atom_type_symbol
    _atom_type_description
    _atom_type_scat_dispersion_real
    _atom_type_scat_dispersion_imag
    _atom_type_scat_source
    'C' 'C' 0.0033 0.0016
                         'International Tables Vol C Tables 4.2.6.8 and 6.1.1.4'
    'H' 'H' 0.0000 0.0000
                         'International Tables Vol C Tables 4.2.6.8 and 6.1.1.4'
    'N' 'N' 0.0061 0.0033
                         'International Tables Vol C Tables 4.2.6.8 and 6.1.1.4'
    'O' 'O' 0.0106 0.0060
                         'International Tables Vol C Tables 4.2.6.8 and 6.1.1.4'
    'Cu' 'Cu' 0.3201 1.2651
                         'International Tables Vol C Tables 4.2.6.8 and 6.1.1.4'
    'Na' 'Na' 0.0362 0.0249
                         'International Tables Vol C Tables 4.2.6.8 and 6.1.1.4'
_computing_data_collection     'RAPID-AUTO (Rigaku, 1998)'
_computing_cell_refinement     'RAPID-AUTO (Rigaku, 1998)'
_computing_data_reduction     'CrystalClear (Rigaku/MSC, 2002)'
_computing_structure_solution     'SHELXS97 (Sheldrick, 2008)'
_computing_structure_refinement     'SHELXL97 (Sheldrick, 2008)'
_computing_molecular_graphics     'SHELXTL (Sheldrick, 2008)'
_computing_publication_material     'SHELXL97 (Sheldrick, 2008'
loop_
    _atom_site_type_symbol
    _atom_site_label
    _atom_site_fract_x
    _atom_site_fract_y
    _atom_site_fract_z
    _atom_site_U_iso_or_equiv
    _atom_site_adp_type
    _atom_site_calc_flag
    _atom_site_refinement_flags
    _atom_site_occupancy
    _atom_site_symmetry_multiplicity
    _atom_site_disorder_assembly
    _atom_site_disorder_group
    C C1 0.0679(2) 0.92359(12) 0.67688(10) 0.0321(3) Uani d . 1 1 . .
    C C2 0.0859(2) 1.02319(13) 0.70061(11) 0.0375(4) Uani d . 1 1 . .
    H H2 0.0378 1.0749 0.6703 0.045 Uiso calc R 1 1 . .
    C C3 0.1765(2) 1.04734(13) 0.77039(12) 0.0411(4) Uani d . 1 1 . .
    H H3 0.1895 1.1148 0.7856 0.049 Uiso calc R 1 1 . .
    C C4 0.2450(3) 0.97166(13) 0.81555(10) 0.0406(4) Uani d . 1 1 . .
    H H4 0.3025 0.9878 0.8622 0.049 Uiso calc R 1 1 . .
    C C5 0.2298(2) 0.86831(12) 0.79230(10) 0.0331(3) Uani d . 1 1 . .
    C C6 0.14000(19) 0.84231(11) 0.72185(10) 0.0293(3) Uani d . 1 1 . .
    C C7 0.3021(2) 0.79245(15) 0.84132(11) 0.0401(4) Uani d . 1 1 . .
    H H7 0.3452 0.8149 0.8897 0.048 Uiso calc R 1 1 . .
    C C8 -0.0953(3) 0.96653(15) 0.56154(13) 0.0484(5) Uani d . 1 1 . .
    H H8A -0.1781 1.0034 0.5926 0.073 Uiso calc R 1 1 . .
    H H8B -0.1529 0.9341 0.5180 0.073 Uiso calc R 1 1 . .
    H H8C -0.0095 1.0126 0.5416 0.073 Uiso calc R 1 1 . .
    C C9 0.0758(2) 0.44760(12) 0.54819(9) 0.0309(3) Uani d . 1 1 . .
    C C10 0.0625(3) 0.34687(13) 0.52792(12) 0.0421(4) Uani d . 1 1 . .
    H H10 0.0032 0.3281 0.4823 0.051 Uiso calc R 1 1 . .
    C C11 0.1387(3) 0.27166(13) 0.57635(13) 0.0495(5) Uani d . 1 1 . .
    H H11 0.1292 0.2036 0.5622 0.059 Uiso calc R 1 1 . .
    C C12 0.2248(3) 0.29714(13) 0.64274(12) 0.0446(5) Uani d . 1 1 . .
    H H12 0.2738 0.2466 0.6740 0.054 Uiso calc R 1 1 . .
    C C13 0.2416(3) 0.40139(11) 0.66559(10) 0.0337(3) Uani d . 1 1 . .
    C C14 0.1682(2) 0.47851(12) 0.61750(9) 0.0287(3) Uani d . 1 1 . .
    C C15 0.3276(2) 0.42379(13) 0.73717(11) 0.0379(4) Uani d . 1 1 . .
    H H15 0.3728 0.3688 0.7648 0.046 Uiso calc R 1 1 . .
    C C16 -0.0964(3) 0.50378(17) 0.43943(13) 0.0513(5) Uani d . 1 1 . .
    H H16A -0.0241 0.4728 0.4000 0.077 Uiso calc R 1 1 . .
    H H16B -0.1458 0.5650 0.4185 0.077 Uiso calc R 1 1 . .
    H H16C -0.1872 0.4577 0.4538 0.077 Uiso calc R 1 1 . .
    Cu Cu1 0.25742(3) 0.636953(13) 0.726538(11) 0.03049(6) Uani d . 1 1 . .
    N N1 0.5362(2) 0.72115(11) 0.60308(10) 0.0391(3) Uani d . 1 1 . .
    Na Na1 0.03464(14) 0.71081(6) 0.56511(5) 0.0556(2) Uani d . 1 1 . .
    O O1 -0.01427(18) 0.89168(9) 0.60950(8) 0.0423(3) Uani d . 1 1 . .
    O O2 0.11760(15) 0.74989(9) 0.69651(7) 0.0349(3) Uani d . 1 1 . .
    O O3 0.31612(18) 0.69909(10) 0.82857(8) 0.0433(3) Uani d . 1 1 . .
    O O4 0.00468(16) 0.52733(9) 0.50775(7) 0.0367(3) Uani d . 1 1 . .
    O O5 0.17851(16) 0.57479(8) 0.63174(7) 0.0330(2) Uani d . 1 1 . .
    O O6 0.34982(16) 0.50983(9) 0.76779(8) 0.0386(3) Uani d . 1 1 . .
    O O7 0.51745(17) 0.70304(11) 0.67537(8) 0.0449(3) Uani d . 1 1 . .
    O O8 0.4100(2) 0.74389(12) 0.56117(8) 0.0547(4) Uani d . 1 1 . .
    O O9 0.6790(2) 0.7162(2) 0.57232(13) 0.0937(7) Uani d . 1 1 . .
loop_
    _atom_site_aniso_label
    _atom_site_aniso_U_11
    _atom_site_aniso_U_22
    _atom_site_aniso_U_33
    _atom_site_aniso_U_12
    _atom_site_aniso_U_13
    _atom_site_aniso_U_23
    C1 0.0297(8) 0.0350(8) 0.0315(8) 0.0009(7) 0.0035(7) -0.0002(7)
    C2 0.0381(9) 0.0324(8) 0.0421(10) 0.0028(7) 0.0080(7) 0.0033(7)
    C3 0.0414(9) 0.0336(8) 0.0482(10) -0.0039(7) 0.0074(9) -0.0076(8)
    C4 0.0388(9) 0.0458(9) 0.0373(8) -0.0037(10) 0.0026(9) -0.0099(7)
    C5 0.0318(8) 0.0379(8) 0.0296(7) 0.0008(8) 0.0032(6) -0.0020(6)
    C6 0.0266(7) 0.0320(7) 0.0294(7) 0.0012(6) 0.0037(6) -0.0007(6)
    C7 0.0437(10) 0.0507(9) 0.0258(8) 0.0024(8) -0.0044(7) -0.0043(7)
    C8 0.0524(12) 0.0468(10) 0.0461(11) 0.0120(10) -0.0117(9) 0.0078(9)
    C9 0.0315(8) 0.0313(7) 0.0299(8) 0.0006(7) 0.0048(7) 0.0017(6)
    C10 0.0514(10) 0.0351(8) 0.0399(9) -0.0018(8) 0.0041(8) -0.0086(8)
    C11 0.0703(14) 0.0269(7) 0.0513(12) 0.0020(9) 0.0068(11) -0.0041(8)
    C12 0.0541(12) 0.0288(7) 0.0508(10) 0.0105(9) 0.0092(10) 0.0069(7)
    C13 0.0352(8) 0.0291(6) 0.0367(8) 0.0024(8) 0.0045(8) 0.0056(6)
    C14 0.0289(7) 0.0278(7) 0.0293(8) 0.0006(6) 0.0053(6) 0.0029(6)
    C15 0.0399(9) 0.0345(8) 0.0394(10) 0.0085(8) 0.0024(8) 0.0116(7)
    C16 0.0540(12) 0.0548(11) 0.0453(11) -0.0040(10) -0.0180(10) -0.0021(9)
    Cu1 0.03520(10) 0.02981(9) 0.02645(10) 0.00292(9) -0.00451(9) 0.00259(7)
    N1 0.0461(9) 0.0354(7) 0.0357(8) -0.0090(7) 0.0044(7) 0.0047(6)
    Na1 0.0954(7) 0.0374(4) 0.0340(4) 0.0132(4) -0.0188(4) 0.0012(3)
    O1 0.0518(7) 0.0344(6) 0.0407(7) 0.0082(6) -0.0130(6) 0.0016(5)
    O2 0.0404(6) 0.0302(5) 0.0340(6) 0.0051(5) -0.0081(5) -0.0019(5)
    O3 0.0581(8) 0.0437(6) 0.0282(6) 0.0092(6) -0.0082(6) 0.0006(5)
    O4 0.0423(7) 0.0344(6) 0.0334(6) 0.0006(6) -0.0082(5) 0.0009(5)
    O5 0.0434(6) 0.0244(5) 0.0312(6) -0.0007(5) -0.0066(5) 0.0042(4)
    O6 0.0415(6) 0.0402(6) 0.0343(6) 0.0054(5) -0.0075(6) 0.0078(5)
    O7 0.0448(7) 0.0593(8) 0.0305(6) -0.0087(6) -0.0033(6) 0.0084(6)
    O8 0.0627(9) 0.0642(9) 0.0373(8) -0.0019(8) -0.0063(7) 0.0162(7)
    O9 0.0520(10) 0.158(2) 0.0716(13) -0.0040(12) 0.0224(9) 0.0250(14)
_geom_special_details
;
All e.s.d.'s (except the e.s.d. in the dihedral angle between two l.s. planes)
are estimated using the full covariance matrix. The cell e.s.d.'s are taken
into account individually in the estimation of e.s.d.'s in distances, angles
and torsion angles; correlations between e.s.d.'s in cell parameters are only
used when they are defined by crystal symmetry. An approximate (isotropic)
treatment of cell e.s.d.'s is used for estimating e.s.d.'s involving l.s.
planes.
;
loop_
    _geom_bond_atom_site_label_1
    _geom_bond_atom_site_label_2
    _geom_bond_site_symmetry_2
    _geom_bond_distance
    _geom_bond_publ_flag
    C1 O1 . 1.370(2) ?
    C1 C2 . 1.378(2) ?
    C1 C6 . 1.426(2) ?
    C2 C3 . 1.407(3) ?
    C2 H2 . 0.9300 ?
    C3 C4 . 1.362(3) ?
    C3 H3 . 0.9300 ?
    C4 C5 . 1.421(2) ?
    C4 H4 . 0.9300 ?
    C5 C7 . 1.413(2) ?
    C5 C6 . 1.420(2) ?
    C6 O2 . 1.3013(19) ?
    C7 O3 . 1.252(2) ?
    C7 H7 . 0.9300 ?
    C8 O1 . 1.421(2) ?
    C8 H8A . 0.9600 ?
    C8 H8B . 0.9600 ?
    C8 H8C . 0.9600 ?
    C9 O4 . 1.368(2) ?
    C9 C10 . 1.373(2) ?
    C9 C14 . 1.431(2) ?
    C10 C11 . 1.413(3) ?
    C10 H10 . 0.9300 ?
    C11 C12 . 1.347(3) ?
    C11 H11 . 0.9300 ?
    C12 C13 . 1.431(2) ?
    C12 H12 . 0.9300 ?
    C13 C15 . 1.411(3) ?
    C13 C14 . 1.419(2) ?
    C14 O5 . 1.2925(19) ?
    C15 O6 . 1.257(2) ?
    C15 H15 . 0.9300 ?
    C16 O4 . 1.428(2) ?
    C16 H16A . 0.9600 ?
    C16 H16B . 0.9600 ?
    C16 H16C . 0.9600 ?
    Cu1 O5 . 1.8989(12) yes
    Cu1 O2 . 1.9074(12) yes
    Cu1 O6 . 1.9487(12) yes
    Cu1 O3 . 1.9608(14) yes
    Cu1 O7 . 2.3560(14) yes
    Cu1 Na1 . 3.3688(11) ?
    N1 O9 . 1.223(2) ?
    N1 O8 . 1.243(2) ?
    N1 O7 . 1.252(2) ?
    N1 Na1 4_566 2.978(2) ?
    Na1 O2 . 2.3667(16) yes
    Na1 O5 . 2.3900(14) yes
    Na1 O8 4_466 2.4154(17) yes
    Na1 O1 . 2.5249(15) yes
    Na1 O4 . 2.6129(16) yes
    Na1 O9 4_466 2.749(2) yes
    Na1 O9 1_455 2.755(2) yes
    Na1 O8 . 2.937(2) yes
    Na1 N1 4_466 2.978(2) ?
    O8 Na1 4_566 2.4154(17) ?
    O9 Na1 4_566 2.749(2) ?
    O9 Na1 1_655 2.755(2) ?
loop_
    _geom_angle_atom_site_label_1
    _geom_angle_atom_site_label_2
    _geom_angle_atom_site_label_3
    _geom_angle_site_symmetry_1
    _geom_angle_site_symmetry_3
    _geom_angle
    _geom_angle_publ_flag
    O1 C1 C2 . . 125.48(15) ?
    O1 C1 C6 . . 113.20(14) ?
    C2 C1 C6 . . 121.31(16) ?
    C1 C2 C3 . . 120.59(16) ?
    C1 C2 H2 . . 119.7 ?
    C3 C2 H2 . . 119.7 ?
    C4 C3 C2 . . 119.82(16) ?
    C4 C3 H3 . . 120.1 ?
    C2 C3 H3 . . 120.1 ?
    C3 C4 C5 . . 120.89(17) ?
    C3 C4 H4 . . 119.6 ?
    C5 C4 H4 . . 119.6 ?
    C7 C5 C6 . . 120.96(15) ?
    C7 C5 C4 . . 118.82(16) ?
    C6 C5 C4 . . 120.21(15) ?
    O2 C6 C5 . . 124.49(14) ?
    O2 C6 C1 . . 118.32(15) ?
    C5 C6 C1 . . 117.18(14) ?
    O3 C7 C5 . . 128.84(17) ?
    O3 C7 H7 . . 115.6 ?
    C5 C7 H7 . . 115.6 ?
    O1 C8 H8A . . 109.5 ?
    O1 C8 H8B . . 109.5 ?
    H8A C8 H8B . . 109.5 ?
    O1 C8 H8C . . 109.5 ?
    H8A C8 H8C . . 109.5 ?
    H8B C8 H8C . . 109.5 ?
    O4 C9 C10 . . 125.88(16) ?
    O4 C9 C14 . . 113.03(14) ?
    C10 C9 C14 . . 121.08(16) ?
    C9 C10 C11 . . 120.06(18) ?
    C9 C10 H10 . . 120.0 ?
    C11 C10 H10 . . 120.0 ?
    C12 C11 C10 . . 120.92(16) ?
    C12 C11 H11 . . 119.5 ?
    C10 C11 H11 . . 119.5 ?
    C11 C12 C13 . . 120.54(17) ?
    C11 C12 H12 . . 119.7 ?
    C13 C12 H12 . . 119.7 ?
    C15 C13 C14 . . 121.97(15) ?
    C15 C13 C12 . . 118.31(16) ?
    C14 C13 C12 . . 119.70(16) ?
    O5 C14 C13 . . 124.79(15) ?
    O5 C14 C9 . . 117.52(14) ?
    C13 C14 C9 . . 117.69(15) ?
    O6 C15 C13 . . 127.26(15) ?
    O6 C15 H15 . . 116.4 ?
    C13 C15 H15 . . 116.4 ?
    O4 C16 H16A . . 109.5 ?
    O4 C16 H16B . . 109.5 ?
    H16A C16 H16B . . 109.5 ?
    O4 C16 H16C . . 109.5 ?
    H16A C16 H16C . . 109.5 ?
    H16B C16 H16C . . 109.5 ?
    O5 Cu1 O2 . . 85.95(5) ?
    O5 Cu1 O6 . . 92.82(5) ?
    O2 Cu1 O6 . . 166.56(5) ?
    O5 Cu1 O3 . . 174.40(6) ?
    O2 Cu1 O3 . . 92.28(5) ?
    O6 Cu1 O3 . . 87.66(6) ?
    O5 Cu1 O7 . . 97.15(5) ?
    O2 Cu1 O7 . . 95.67(5) ?
    O6 Cu1 O7 . . 97.76(5) ?
    O3 Cu1 O7 . . 88.31(6) ?
    O5 Cu1 Na1 . . 43.75(4) ?
    O2 Cu1 Na1 . . 43.08(4) ?
    O6 Cu1 Na1 . . 136.46(4) ?
    O3 Cu1 Na1 . . 135.18(4) ?
    O7 Cu1 Na1 . . 91.92(4) ?
    O9 N1 O8 . . 118.74(18) ?
    O9 N1 O7 . . 120.58(18) ?
    O8 N1 O7 . . 120.68(16) ?
    O9 N1 Na1 . 4_566 67.31(13) ?
    O8 N1 Na1 . 4_566 51.77(9) ?
    O7 N1 Na1 . 4_566 170.58(13) ?
    O2 Na1 O5 . . 66.12(4) ?
    O2 Na1 O8 . 4_466 151.95(6) ?
    O5 Na1 O8 . 4_466 141.87(6) ?
    O2 Na1 O1 . . 63.72(4) ?
    O5 Na1 O1 . . 129.54(5) ?
    O8 Na1 O1 4_466 . 88.25(6) ?
    O2 Na1 O4 . . 124.94(5) ?
    O5 Na1 O4 . . 61.52(4) ?
    O8 Na1 O4 4_466 . 82.27(5) ?
    O1 Na1 O4 . . 165.61(6) ?
    O2 Na1 O9 . 4_466 127.27(7) ?
    O5 Na1 O9 . 4_466 118.04(7) ?
    O8 Na1 O9 4_466 4_466 47.97(5) ?
    O1 Na1 O9 . 4_466 88.98(7) ?
    O4 Na1 O9 . 4_466 92.63(7) ?
    O2 Na1 O9 . 1_455 102.93(7) ?
    O5 Na1 O9 . 1_455 117.63(7) ?
    O8 Na1 O9 4_466 1_455 68.52(6) ?
    O1 Na1 O9 . 1_455 79.21(7) ?
    O4 Na1 O9 . 1_455 87.24(7) ?
    O9 Na1 O9 4_466 1_455 115.72(6) ?
    O2 Na1 O8 . . 73.79(5) ?
    O5 Na1 O8 . . 70.20(5) ?
    O8 Na1 O8 4_466 . 109.77(5) ?
    O1 Na1 O8 . . 90.86(5) ?
    O4 Na1 O8 . . 102.50(6) ?
    O9 Na1 O8 4_466 . 61.80(5) ?
    O9 Na1 O8 1_455 . 169.91(7) ?
    O2 Na1 N1 . 4_466 145.87(6) ?
    O5 Na1 N1 . 4_466 132.26(6) ?
    O8 Na1 N1 4_466 4_466 23.83(5) ?
    O1 Na1 N1 . 4_466 90.01(5) ?
    O4 Na1 N1 . 4_466 85.69(5) ?
    O9 Na1 N1 4_466 4_466 24.23(5) ?
    O9 Na1 N1 1_455 4_466 92.20(6) ?
    O8 Na1 N1 . 4_466 85.98(5) ?
    O2 Na1 Cu1 . . 33.40(3) ?
    O5 Na1 Cu1 . . 33.32(3) ?
    O8 Na1 Cu1 4_466 . 171.94(5) ?
    O1 Na1 Cu1 . . 96.23(4) ?
    O4 Na1 Cu1 . . 94.51(4) ?
    O9 Na1 Cu1 4_466 . 125.19(5) ?
    O9 Na1 Cu1 1_455 . 118.86(6) ?
    O8 Na1 Cu1 . . 63.60(3) ?
    N1 Na1 Cu1 4_466 . 148.94(5) ?
    C1 O1 C8 . . 117.75(14) ?
    C1 O1 Na1 . . 117.80(10) ?
    C8 O1 Na1 . . 123.41(12) ?
    C6 O2 Cu1 . . 124.46(10) ?
    C6 O2 Na1 . . 123.21(11) ?
    Cu1 O2 Na1 . . 103.51(5) ?
    C7 O3 Cu1 . . 122.72(12) ?
    C9 O4 C16 . . 117.21(14) ?
    C9 O4 Na1 . . 119.25(10) ?
    C16 O4 Na1 . . 123.29(11) ?
    C14 O5 Cu1 . . 126.82(10) ?
    C14 O5 Na1 . . 128.20(11) ?
    Cu1 O5 Na1 . . 102.93(5) ?
    C15 O6 Cu1 . . 125.21(11) ?
    N1 O7 Cu1 . . 121.78(11) ?
    N1 O8 Na1 . 4_566 104.40(12) ?
    N1 O8 Na1 . . 136.74(11) ?
    Na1 O8 Na1 4_566 . 116.83(6) ?
    N1 O9 Na1 . 4_566 88.46(14) ?
    N1 O9 Na1 . 1_655 157.32(17) ?
    Na1 O9 Na1 4_566 1_655 112.18(7) ?
