# Supplementary material for: catena-Poly[[bis­(μ-2-formyl-6-meth­oxy­phenolato)copper(II)sodium]-μ-nitrato]
Source: Acta Crystallogr Sect E Struct Rep Online. 2011 Oct 12;67(Pt 11):m1522. doi: 10.1107/S1600536811040025 (PMC3246950; doi:10.1107/S1600536811040025)
Supplement: Supplementary file 2 [file e-67-m1522-Isup2.hkl]

# 
# h,k,l, Fc-squared, Fo-squared, sigma(Fo-squared) and status flag 
# 
data_I
_shelx_title ' ZZB82 in P2(1)2(1)2(1)' 
_shelx_refln_list_code          4 
_shelx_F_calc_maximum      228.49 
_exptl_crystal_F_000       916.00 
_reflns_d_resolution_high  0.7700 
 
loop_ 
 _symmetry_equiv_pos_as_xyz 
 'x, y, z' 
 '-x+1/2, -y, z+1/2' 
 '-x, y+1/2, -z+1/2' 
 'x+1/2, -y+1/2, -z' 
 
_cell_length_a     7.7367 
_cell_length_b    13.1649 
_cell_length_c    16.8888 
_cell_angle_alpha  90.000 
_cell_angle_beta   90.000 
_cell_angle_gamma  90.000 
 
_shelx_F_squared_multiplier     1.000 
 
loop_ 
 _refln_index_h 
 _refln_index_k 
 _refln_index_l 
 _refln_F_squared_calc 
 _refln_F_squared_meas 
 _refln_F_squared_sigma 
 _refln_observed_status 
   2   0   0     7406.95     7565.70    189.30 o 
   4   0   0     5577.97     5434.44    126.85 o 
   6   0   0      532.49      545.66     16.91 o 
   8   0   0      457.09      515.31     23.64 o 
  10   0   0      187.59      179.65     16.81 o 
   1   1   0    11472.42    11518.84    224.22 o 
   2   1   0       19.09       15.27      1.29 o 
   3   1   0     2153.09     2108.99     26.19 o 
   4   1   0      613.47      546.27      9.03 o 
   5   1   0      281.70      250.64      6.59 o 
   6   1   0       51.12       67.88      3.84 o 
   7   1   0       43.28       40.96      4.01 o 
   8   1   0      378.34      372.97     21.54 o 
   9   1   0      151.67      154.34     13.23 o 
  10   1   0        0.37        9.16     12.08 o 
   0   2   0      430.31      509.22      7.32 o 
   1   2   0     6436.45     6724.63     95.85 o 
   2   2   0       34.98       34.96      1.36 o 
   3   2   0       60.05       64.28      2.25 o 
   4   2   0      440.57      451.83      6.52 o 
   5   2   0      108.84      100.03      4.54 o 
   6   2   0        7.25        3.62      2.62 o 
   7   2   0      285.00      293.63      9.09 o 
   8   2   0       43.34       57.13      5.73 o 
   9   2   0      123.85      123.28      9.44 o 
   1   3   0     5654.87     5957.40     76.51 o 
   2   3   0      179.35      197.42      5.37 o 
   3   3   0     4542.21     4396.50     67.14 o 
   4   3   0     1334.12     1338.67     18.33 o 
   5   3   0     5791.68     5793.37    101.91 o 
   6   3   0       34.85       41.06      5.56 o 
   7   3   0     1344.89     1353.89     23.59 o 
   8   3   0        2.12        1.09      3.31 o 
   9   3   0       72.95       87.23      9.59 o 
   0   4   0     5761.33     6343.39    121.10 o 
   1   4   0     1474.41     1512.28     17.50 o 
   2   4   0    12050.19    12445.19    235.38 o 
   3   4   0     2154.32     2205.39     24.86 o 
   4   4   0     8894.15     8993.50    161.09 o 
   5   4   0     1318.17     1309.91     17.58 o 
   6   4   0     1886.55     1904.47     30.03 o 
   7   4   0       48.62       46.33      3.95 o 
   8   4   0      461.61      440.89     18.05 o 
   9   4   0        1.00        0.93      3.53 o 
   1   5   0     1631.08     1653.13     19.53 o 
   2   5   0      208.81      219.11      3.74 o 
   3   5   0     1412.12     1422.56     16.63 o 
   4   5   0       13.01       16.01      3.11 o 
   5   5   0      759.82      793.97     11.23 o 
   6   5   0      564.88      590.47     10.15 o 
   7   5   0      123.08      126.45      7.40 o 
   8   5   0        2.18        2.55      4.17 o 
   9   5   0       50.18       35.72     14.71 o 
   0   6   0      133.04      122.75      3.43 o 
   1   6   0      119.27      127.17      2.52 o 
   2   6   0     1074.40     1050.99     13.94 o 
   3   6   0      489.14      487.11     11.86 o 
   4   6   0      691.17      652.07     11.17 o 
   5   6   0      460.29      483.55      8.94 o 
   6   6   0      142.59      144.83      3.51 o 
   7   6   0       33.37       23.39      4.11 o 
   8   6   0      151.48      151.36     15.04 o 
   9   6   0       99.13      106.63     20.49 o 
   1   7   0     1182.06      931.47     12.25 o 
   2   7   0     1662.91     1879.54     25.17 o 
   3   7   0     2173.79     2092.51     29.42 o 
   4   7   0      116.03      112.72      9.85 o 
   5   7   0     1508.79     1411.86     41.66 o 
   6   7   0        4.59        1.56      1.99 o 
   7   7   0      156.86      152.58      6.50 o 
   8   7   0       22.27       26.95     10.38 o 
   9   7   0      187.83      196.99     26.26 o 
   0   8   0     3036.25     2991.80     43.11 o 
   1   8   0       51.69       53.34      3.06 o 
   2   8   0     1559.68     1524.13     18.74 o 
   3   8   0      873.71      885.36     10.47 o 
   4   8   0      567.07      522.28      7.97 o 
   5   8   0       17.96       18.50      9.18 o 
   6   8   0     1156.86     1201.87     40.48 o 
   7   8   0       66.30       60.71     12.07 o 
   8   8   0      759.31      748.66     35.65 o 
   1   9   0      358.51      328.90      5.06 o 
   2   9   0     1081.31     1068.24     13.90 o 
   3   9   0       47.85       51.49      2.00 o 
   4   9   0       93.96      110.54      8.84 o 
   5   9   0       27.64       34.26      3.99 o 
   6   9   0      121.65      113.38      6.69 o 
   7   9   0        1.79       -6.24     11.83 o 
   8   9   0        0.44       -1.84      9.29 o 
   0  10   0      162.13      166.95      4.88 o 
   1  10   0       15.03       14.69      2.21 o 
   2  10   0      917.57      958.22     11.96 o 
   3  10   0      994.22     1001.99     12.23 o 
   4  10   0       20.92       22.11      3.31 o 
   5  10   0      231.63      229.94     10.49 o 
   6  10   0      677.10      686.01     43.86 o 
   7  10   0        3.86        7.35      9.66 o 
   8  10   0       85.87       85.57     16.90 o 
   1  11   0      719.64      744.64     10.81 o 
   2  11   0      833.52      858.56     11.43 o 
   3  11   0       57.58       64.60      2.28 o 
   4  11   0      528.25      527.21     14.92 o 
   5  11   0      922.66      930.16     20.93 o 
   6  11   0       56.31       50.99     14.71 o 
   7  11   0      456.96      471.54     35.95 o 
   0  12   0     1255.27     1243.51     23.02 o 
   1  12   0       74.46       80.37      3.58 o 
   2  12   0      215.09      219.56      4.82 o 
   3  12   0       63.16       60.77      3.98 o 
   4  12   0     1639.42     1624.35     32.97 o 
   5  12   0       41.39       42.34     13.92 o 
   6  12   0      113.18      118.72     22.59 o 
   7  12   0       57.43       42.02     19.44 o 
   1  13   0      173.06      169.13      6.69 o 
   2  13   0        2.74        2.53      1.97 o 
   3  13   0       88.69       92.75      4.00 o 
   4  13   0      133.08      140.48      9.64 o 
   5  13   0       18.12       18.79     10.21 o 
   6  13   0        0.62        9.69     10.01 o 
   0  14   0     1192.54     1182.86     24.14 o 
   1  14   0       13.89       16.33      3.03 o 
   2  14   0      540.34      551.29     12.00 o 
   3  14   0       40.00       41.62      2.90 o 
   4  14   0      265.86      299.03     15.75 o 
   5  14   0        4.08        2.07      7.57 o 
   1  15   0      592.74      586.43     14.22 o 
   2  15   0        0.82        1.17      2.46 o 
   3  15   0      502.73      520.98     19.06 o 
   4  15   0       29.75       29.38      8.26 o 
   0  16   0       14.50       16.12      5.38 o 
   1  16   0       50.89       53.80      4.13 o 
   2  16   0      153.21      165.32     14.82 o 
   3  16   0       49.66       46.96      8.36 o 
   2   0   1     7542.70     8525.11    156.14 o 
   3   0   1       38.17       33.66      4.71 o 
   4   0   1      215.68      226.85      4.65 o 
   5   0   1      991.18      986.71     15.15 o 
   6   0   1      569.01      532.84     11.61 o 
   7   0   1        5.46        7.42      3.73 o 
   8   0   1      177.15      173.58      7.51 o 
   9   0   1        9.64        9.42      4.44 o 
  10   0   1       23.71       21.32      6.86 o 
 -10   1   1        4.13       -0.65      5.52 o 
  -9   1   1      120.55      131.53      9.44 o 
  -8   1   1       43.01       47.72      5.17 o 
  -7   1   1     1024.28      983.10     19.40 o 
  -6   1   1       41.14       54.33      4.42 o 
  -5   1   1      705.43      678.16     10.72 o 
  -4   1   1      615.59      638.13     10.42 o 
  -3   1   1     2617.82     2449.54     33.93 o 
  -2   1   1     7274.60     7970.55    162.97 o 
  -1   1   1    14932.41    15163.56    337.85 o 
   1   1   1    15560.43    16152.62    417.68 o 
   2   1   1     7435.61     7938.35    140.76 o 
   3   1   1     2771.15     2641.94     33.80 o 
   4   1   1      620.71      653.64     10.48 o 
   5   1   1      826.82      799.75     12.16 o 
   6   1   1       57.47       71.86      5.51 o 
   7   1   1     1027.08     1017.73     22.75 o 
   8   1   1       39.44       52.50      6.45 o 
   9   1   1      112.42      109.07      7.45 o 
  10   1   1        6.29        0.40      8.40 o 
  -9   2   1       20.00       14.33      5.73 o 
  -8   2   1      246.87      266.90      7.99 o 
  -7   2   1      281.28      295.54      7.69 o 
  -6   2   1      765.74      736.46     15.92 o 
  -5   2   1      834.93      842.07     14.71 o 
  -4   2   1     3381.39     3152.78     45.98 o 
  -3   2   1      405.44      415.17      6.13 o 
  -2   2   1     7312.31     7306.90    120.45 o 
  -1   2   1     2194.64     2198.52     30.61 o 
   0   2   1     2213.91     2184.58     18.43 o 
   1   2   1     2062.75     2077.84     27.90 o 
   2   2   1     6365.81     6217.68    104.24 o 
   3   2   1      437.07      441.75      5.83 o 
   4   2   1     3339.28     3097.15     45.46 o 
   5   2   1      778.02      780.22     11.63 o 
   6   2   1      670.36      621.75     15.78 o 
   7   2   1      260.55      271.96      9.42 o 
   8   2   1      268.94      299.86     13.39 o 
   9   2   1       25.28       25.70      5.27 o 
  -9   3   1      151.79      155.35      8.21 o 
  -8   3   1      122.27      123.38      7.66 o 
  -7   3   1      313.39      304.21      7.26 o 
  -6   3   1      179.70      171.89      5.50 o 
  -5   3   1     1710.60     1690.95     24.14 o 
  -4   3   1      563.16      564.09      7.44 o 
  -3   3   1     3679.08     3699.26     52.24 o 
  -2   3   1     1154.71     1058.66     24.89 o 
  -1   3   1     1255.64     1268.31     20.06 o 
   0   3   1      484.65      509.79      4.63 o 
   1   3   1     1530.51     1515.82     12.28 o 
   2   3   1     1214.55     1162.66     17.40 o 
   3   3   1     3676.91     3603.03     50.89 o 
   4   3   1      546.11      549.20      7.29 o 
   5   3   1     1803.60     1808.99     25.22 o 
   6   3   1      140.79      141.20     19.66 o 
   7   3   1      258.56      252.12      9.18 o 
   8   3   1      125.84      118.07     11.82 o 
   9   3   1      149.36      143.57     12.22 o 
  -9   4   1       40.75       57.78     14.18 o 
  -8   4   1       97.66      104.79      4.86 o 
  -7   4   1      175.07      171.48      5.04 o 
  -6   4   1      322.60      322.21      7.30 o 
  -5   4   1      193.35      200.23      4.77 o 
  -4   4   1     2188.30     2343.92     32.03 o 
  -3   4   1      174.95      162.32      6.52 o 
  -2   4   1      369.46      400.02      5.81 o 
  -1   4   1     1195.82     1256.80     15.19 o 
   0   4   1     4631.52     4654.79     55.78 o 
   1   4   1     1201.93     1269.25     10.16 o 
   2   4   1      301.93      328.42      6.54 o 
   3   4   1      196.59      187.92      5.12 o 
   4   4   1     2126.84     2262.90     30.90 o 
   5   4   1      159.43      171.51      5.53 o 
   6   4   1      294.07      290.30      8.54 o 
   7   4   1      162.20      156.06      6.92 o 
   8   4   1      121.11      134.71      6.86 o 
   9   4   1       48.35       50.24      7.72 o 
  -9   5   1      194.50      233.76     37.30 o 
  -8   5   1       18.47       17.43      5.07 o 
  -7   5   1      363.31      378.01      7.09 o 
  -6   5   1      294.87      296.54      8.12 o 
  -5   5   1     1330.68     1284.53     16.72 o 
  -4   5   1      121.33      115.97      1.83 o 
  -3   5   1     5869.52     5858.90    116.47 o 
  -2   5   1     1970.75     1975.75     32.09 o 
  -1   5   1    10068.93    10531.52    184.44 o 
   0   5   1     2497.44     2626.08     27.50 o 
   1   5   1     9464.54     9929.06    148.28 o 
   2   5   1     1965.81     1926.85     17.72 o 
   3   5   1     6228.22     6142.14    107.21 o 
   4   5   1       99.53       89.71      5.97 o 
   5   5   1     1259.36     1195.08     23.49 o 
   6   5   1      315.66      318.96      9.43 o 
   7   5   1      419.49      424.43     10.16 o 
   8   5   1       19.26       19.93      3.77 o 
   9   5   1      185.61      151.03     19.25 o 
  -9   6   1       22.40       15.23     15.23 o 
  -8   6   1      269.89      282.60     23.11 o 
  -7   6   1       29.68       29.28      5.77 o 
  -6   6   1     1818.46     1822.75     27.34 o 
  -5   6   1       38.99       36.93      4.52 o 
  -4   6   1     1311.32     1282.44     20.67 o 
  -3   6   1      433.88      404.42      8.93 o 
  -2   6   1     8375.70     8261.95    159.16 o 
  -1   6   1     1192.87     1303.87     15.09 o 
   0   6   1       64.70       44.29      2.83 o 
   1   6   1     1143.27     1247.86     12.98 o 
   2   6   1     8500.32     8647.77    121.42 o 
   3   6   1      423.66      394.19      5.26 o 
   4   6   1     1337.03     1289.68     18.65 o 
   5   6   1       26.53       33.64      4.25 o 
   6   6   1     1804.32     1771.86     32.49 o 
   7   6   1       19.57        4.76      4.96 o 
   8   6   1      288.60      286.58     22.64 o 
   9   6   1       22.72       40.45     14.18 o 
  -9   7   1        7.45        6.83     13.66 o 
  -8   7   1       90.80       89.74     13.37 o 
  -7   7   1       70.73       68.20      3.69 o 
  -6   7   1      196.13      181.97      8.72 o 
  -5   7   1       91.30       99.98      6.27 o 
  -4   7   1      260.83      265.78      6.19 o 
  -3   7   1      165.37      192.57      6.84 o 
  -2   7   1      765.71      853.21     11.36 o 
  -1   7   1      342.19      338.87      5.27 o 
   0   7   1      889.58     1040.52     11.34 o 
   1   7   1      317.57      322.11      3.97 o 
   2   7   1      753.16      818.30      8.39 o 
   3   7   1      201.64      235.55      3.75 o 
   4   7   1      238.54      241.15      6.33 o 
   5   7   1       95.19       95.01     15.46 o 
   6   7   1      207.44      217.23      7.33 o 
   7   7   1       69.78       63.48      5.35 o 
   8   7   1       72.73       85.35     13.73 o 
   9   7   1       10.25        6.30     13.13 o 
  -8   8   1       68.67       71.34     14.67 o 
  -7   8   1      108.59      105.80     17.36 o 
  -6   8   1      586.83      546.09     31.62 o 
  -5   8   1       17.73       25.40      5.00 o 
  -4   8   1      547.06      536.52     17.61 o 
  -3   8   1      295.48      316.63      6.69 o 
  -2   8   1     2234.60     2187.08     30.53 o 
  -1   8   1      116.91      126.56      3.73 o 
   0   8   1      674.05      668.45      8.95 o 
   1   8   1      108.25      118.71      2.75 o 
   2   8   1     2067.45     2031.55     24.69 o 
   3   8   1      279.21      284.41      6.59 o 
   4   8   1      605.91      608.88     11.32 o 
   5   8   1       10.67       17.65      1.97 o 
   6   8   1      532.49      468.52     65.63 o 
   7   8   1       96.26      110.89     20.75 o 
   8   8   1       53.56       60.15     14.11 o 
  -8   9   1       67.99       67.76     14.67 o 
  -7   9   1     1025.57     1101.76     50.70 o 
  -6   9   1       95.56      102.91     13.37 o 
  -5   9   1     1401.60     1375.98     22.46 o 
  -4   9   1       12.45       17.08      3.49 o 
  -3   9   1     3060.47     3116.01     50.50 o 
  -2   9   1      253.31      258.95      8.71 o 
  -1   9   1     3971.26     3914.28     50.31 o 
   0   9   1       19.32       20.80      2.23 o 
   1   9   1     3864.52     3793.51     46.46 o 
   2   9   1      230.26      230.25      3.66 o 
   3   9   1     3195.31     3199.79     39.99 o 
   4   9   1       13.86       19.65      4.63 o 
   5   9   1     1341.42     1371.29     28.52 o 
   6   9   1       88.52       98.66      8.03 o 
   7   9   1     1003.19     1013.32     41.41 o 
   8   9   1       72.78       55.20     14.30 o 
  -8  10   1       66.59       72.44     15.97 o 
  -7  10   1      147.91      113.59     47.80 o 
  -6  10   1      353.20      366.69     11.70 o 
  -5  10   1      391.69      393.96     16.46 o 
  -4  10   1      353.67      357.39      5.10 o 
  -3  10   1      383.80      376.48      5.66 o 
  -2  10   1      143.94      152.77      5.28 o 
  -1  10   1      214.91      212.37      4.93 o 
   0  10   1     1709.24     1726.02     20.37 o 
   1  10   1      239.24      234.72      6.33 o 
   2  10   1      178.74      189.46      4.23 o 
   3  10   1      403.38      387.91      7.70 o 
   4  10   1      433.82      435.65     10.95 o 
   5  10   1      423.06      426.33     11.75 o 
   6  10   1      389.34      379.97     13.40 o 
   7  10   1      156.70      156.01     40.45 o 
   8  10   1       64.74       71.75     16.34 o 
  -7  11   1        8.12       12.34     13.78 o 
  -6  11   1       45.93       46.75      4.80 o 
  -5  11   1        7.89        9.85      3.97 o 
  -4  11   1      309.90      310.99      4.80 o 
  -3  11   1      230.16      226.62      6.76 o 
  -2  11   1     1393.85     1407.21     21.68 o 
  -1  11   1      128.84      126.64      4.10 o 
   0  11   1       36.63       37.52      3.06 o 
   1  11   1      132.65      132.27      4.60 o 
   2  11   1     1352.35     1380.98     16.29 o 
   3  11   1      222.64      226.65      3.81 o 
   4  11   1      335.74      347.47      8.60 o 
   5  11   1        8.68       11.76      5.00 o 
   6  11   1       41.56       37.24     11.87 o 
   7  11   1        9.27       11.03     14.71 o 
  -7  12   1        3.04        6.47     11.83 o 
  -6  12   1      197.00      218.03     20.06 o 
  -5  12   1        7.80        8.98      5.59 o 
  -4  12   1     1140.60     1132.88     15.61 o 
  -3  12   1      244.31      235.28      6.22 o 
  -2  12   1      917.17      902.73     13.91 o 
  -1  12   1       52.86       63.48      4.19 o 
   0  12   1      847.63      821.26     10.59 o 
   1  12   1       56.94       60.64      3.53 o 
   2  12   1      957.99      940.50     17.10 o 
   3  12   1      235.86      222.89      4.80 o 
   4  12   1     1106.66     1107.67     23.61 o 
   5  12   1        8.47        5.87      8.52 o 
   6  12   1      224.15      206.44     27.32 o 
   7  12   1        1.51       -9.98     13.13 o 
  -6  13   1        0.76        2.37      8.72 o 
  -5  13   1      634.12      621.29     36.83 o 
  -4  13   1       36.25       37.81      4.67 o 
  -3  13   1     1127.36     1111.59     16.94 o 
  -2  13   1       41.41       43.43      3.21 o 
  -1  13   1      973.65      996.09     14.40 o 
   0  13   1       15.41       14.66      2.62 o 
   1  13   1      933.26      935.61     16.17 o 
   2  13   1       37.74       35.69      2.86 o 
   3  13   1     1079.78     1064.46     15.34 o 
   4  13   1       42.89       39.97      8.07 o 
   5  13   1      665.98      665.28     31.71 o 
   6  13   1        0.33       -3.98      6.86 o 
  -5  14   1       26.06       17.38     10.58 o 
  -4  14   1       85.14       87.20     34.14 o 
  -3  14   1       53.13       57.33      3.68 o 
  -2  14   1      347.50      352.55      7.18 o 
  -1  14   1       87.98       94.37      5.42 o 
   0  14   1      389.26      396.34      8.41 o 
   1  14   1       83.51       95.05      5.36 o 
   2  14   1      301.39      297.91      6.89 o 
   3  14   1       49.30       43.20      7.87 o 
   4  14   1      100.41      109.18     14.92 o 
   5  14   1       20.15       17.43      8.18 o 
  -4  15   1       39.19       33.81      8.36 o 
  -3  15   1       53.80       45.80      5.19 o 
  -2  15   1       38.91       40.61      5.10 o 
  -1  15   1       93.82       94.35      5.13 o 
   0  15   1        8.35        7.90      2.77 o 
   1  15   1      105.26      113.16      5.71 o 
   2  15   1       43.62       53.92      3.88 o 
   3  15   1       54.35       53.78      8.18 o 
   4  15   1       35.00       27.75      9.26 o 
  -3  16   1       10.10        4.45      5.75 o 
  -2  16   1      156.02      162.00     13.26 o 
  -1  16   1       23.75       24.32      4.90 o 
   0  16   1      401.11      381.55     15.44 o 
   1  16   1       27.27       23.95      4.12 o 
   2  16   1      120.61      107.21     13.23 o 
   3  16   1       13.13        4.03      7.60 o 
   0  17   1       11.13       11.62      4.14 o 
   1   0   2     5799.36     6020.24     75.29 o 
   2   0   2    52209.58    49884.55   2223.48 o 
   3   0   2      881.88     1039.38     13.35 o 
   4   0   2     2398.31     2174.77     38.29 o 
   5   0   2      171.99      173.50      8.14 o 
   6   0   2     1158.95     1159.27     18.56 o 
   7   0   2      528.45      527.49     11.94 o 
   8   0   2      755.58      737.44     16.01 o 
   9   0   2        0.25       -0.72      2.92 o 
  10   0   2      326.25      345.01     15.76 o 
  -9   1   2      209.98      211.97      9.24 o 
  -8   1   2       17.58       19.61      3.77 o 
  -7   1   2      311.55      325.53      8.62 o 
  -6   1   2      659.53      657.81     11.55 o 
  -5   1   2       38.65       34.06      3.05 o 
  -4   1   2     2185.48     2263.24     30.80 o 
  -3   1   2     6158.93     6241.33    103.60 o 
  -2   1   2    10773.68    12017.37    251.83 o 
  -1   1   2     1780.54     1707.95     16.41 o 
   1   1   2     1847.14     1769.06     17.78 o 
   2   1   2    11047.15    12206.95    254.09 o 
   3   1   2     5993.52     6102.41    124.64 o 
   4   1   2     2160.03     2193.63     35.35 o 
   5   1   2       17.64       16.73      3.38 o 
   6   1   2      602.20      592.20     14.98 o 
   7   1   2      343.28      360.93     15.85 o 
   8   1   2       18.30       23.02      4.32 o 
   9   1   2      213.75      208.10     11.22 o 
  -9   2   2      253.96      271.17      9.62 o 
  -8   2   2      231.93      207.01      8.50 o 
  -7   2   2      587.05      576.44     12.61 o 
  -6   2   2       48.93       42.13      6.90 o 
  -5   2   2      386.08      408.84      8.22 o 
  -4   2   2      503.12      514.30      9.42 o 
  -3   2   2       37.28       48.29      3.93 o 
  -2   2   2      398.49      420.96      4.04 o 
  -1   2   2      361.84      356.41     10.69 o 
   0   2   2      254.94      247.61      2.80 o 
   1   2   2      375.84      379.42      6.83 o 
   2   2   2      422.46      442.41      6.14 o 
   3   2   2       43.27       47.42      2.93 o 
   4   2   2      528.26      542.87     10.67 o 
   5   2   2      378.75      392.65      9.18 o 
   6   2   2       64.03       88.52      8.36 o 
   7   2   2      514.34      535.35     18.71 o 
   8   2   2      234.83      211.07      8.54 o 
   9   2   2      234.66      254.53     16.15 o 
  -9   3   2       59.36       61.13      9.65 o 
  -8   3   2       55.81       64.47      4.64 o 
  -7   3   2      801.09      758.35     18.88 o 
  -6   3   2      620.39      665.30     11.10 o 
  -5   3   2     2444.59     2514.38     40.40 o 
  -4   3   2      657.56      678.74      8.77 o 
  -3   3   2     6863.46     6083.27    436.10 o 
  -2   3   2      124.90      126.07      4.34 o 
  -1   3   2     7743.40     7819.68    142.48 o 
   0   3   2     9431.47     9626.51    150.56 o 
   1   3   2     8626.14     8768.35    140.35 o 
   2   3   2      113.56      111.98      3.61 o 
   3   3   2     6761.34     6526.95    132.70 o 
   4   3   2      631.07      658.56     11.71 o 
   5   3   2     2598.79     2621.74     46.78 o 
   6   3   2      555.27      576.98     22.24 o 
   7   3   2      760.57      745.82     17.19 o 
   8   3   2       57.27       73.70      5.46 o 
   9   3   2       38.39       42.06      9.64 o 
  -9   4   2       31.34       32.88      7.88 o 
  -8   4   2      488.76      483.15     11.64 o 
  -7   4   2       11.61       10.66      3.91 o 
  -6   4   2     1629.58     1609.65     26.36 o 
  -5   4   2      315.27      336.50      6.22 o 
  -4   4   2     5186.16     5437.83     90.21 o 
  -3   4   2     3632.20     3771.84     67.43 o 
  -2   4   2     3675.69     3623.57     60.33 o 
  -1   4   2     1743.65     1772.28     19.28 o 
   0   4   2    15842.83    16223.90    288.81 o 
   1   4   2     1585.03     1617.47     17.28 o 
   2   4   2     3646.71     3588.53     44.91 o 
   3   4   2     3564.32     3697.47     66.41 o 
   4   4   2     5472.02     5640.31    115.44 o 
   5   4   2      304.78      329.38      8.22 o 
   6   4   2     1500.59     1484.60     31.79 o 
   7   4   2        7.48        2.59      5.57 o 
   8   4   2      529.88      516.59     12.75 o 
   9   4   2       37.61       31.14      5.21 o 
  -9   5   2       61.14       50.95     16.28 o 
  -8   5   2      202.00      204.22      8.81 o 
  -7   5   2      148.19      143.85      4.86 o 
  -6   5   2      254.29      256.12      4.32 o 
  -5   5   2     1034.96      994.57     23.00 o 
  -4   5   2      681.84      696.80     12.16 o 
  -3   5   2      503.08      479.25      8.69 o 
  -2   5   2     3785.62     3886.57     69.84 o 
  -1   5   2      903.81      821.23      8.86 o 
   0   5   2     2720.64     2679.40     29.08 o 
   1   5   2      843.24      769.57      8.04 o 
   2   5   2     3841.28     3967.13     51.90 o 
   3   5   2      555.70      530.93     10.59 o 
   4   5   2      619.05      631.20     12.57 o 
   5   5   2     1030.32     1005.12     21.10 o 
   6   5   2      303.25      312.92      9.46 o 
   7   5   2      160.44      160.91      6.65 o 
   8   5   2      195.25      196.81      6.49 o 
   9   5   2       63.12       62.18     11.59 o 
  -9   6   2       18.51        9.46     13.13 o 
  -8   6   2      109.29      110.89     11.38 o 
  -7   6   2      280.12      274.66     12.68 o 
  -6   6   2      191.62      196.56      9.01 o 
  -5   6   2       65.17       64.28      5.71 o 
  -4   6   2      231.85      230.46      6.41 o 
  -3   6   2     2230.81     2314.37     43.01 o 
  -2   6   2     2107.56     2076.21     27.97 o 
  -1   6   2     1303.46     1433.14     19.69 o 
   0   6   2      943.42      957.44     11.55 o 
   1   6   2     1285.83     1421.13     15.17 o 
   2   6   2     2024.01     2015.38     17.30 o 
   3   6   2     2304.80     2372.94     29.65 o 
   4   6   2      303.40      302.47      6.71 o 
   5   6   2       45.78       45.39      4.28 o 
   6   6   2      177.88      181.10      8.99 o 
   7   6   2      299.52      333.06     10.16 o 
   8   6   2      123.71      129.98      6.04 o 
   9   6   2       14.27       17.33     12.61 o 
  -9   7   2      119.43      144.98     23.64 o 
  -8   7   2       30.82       22.30     10.01 o 
  -7   7   2      472.48      475.51     15.08 o 
  -6   7   2      236.32      226.89     12.87 o 
  -5   7   2     1400.13     1410.63     25.28 o 
  -4   7   2      124.04      128.63      4.47 o 
  -3   7   2     1135.09     1049.55     14.55 o 
  -2   7   2     1555.27     1494.45     22.07 o 
  -1   7   2     3263.01     3032.86     39.90 o 
   0   7   2     2704.03     2753.57     35.35 o 
   1   7   2     3436.36     3264.15     40.63 o 
   2   7   2     1450.76     1367.97     12.06 o 
   3   7   2      977.13      905.13     11.73 o 
   4   7   2       92.47       97.05      2.82 o 
   5   7   2     1404.57     1374.08     22.36 o 
   6   7   2      237.32      234.02      5.98 o 
   7   7   2      458.86      495.39     11.51 o 
   8   7   2       29.55       19.09      3.86 o 
   9   7   2      111.42      137.39     29.15 o 
  -8   8   2      531.57      505.93     29.94 o 
  -7   8   2      129.47      118.04      6.24 o 
  -6   8   2      976.21      985.91     22.79 o 
  -5   8   2      261.67      265.77      8.79 o 
  -4   8   2      988.17      976.56     15.56 o 
  -3   8   2      326.87      338.62     12.59 o 
  -2   8   2     2598.26     2568.71     40.36 o 
  -1   8   2      390.13      358.40      5.68 o 
   0   8   2     2376.74     2492.83     34.10 o 
   1   8   2      420.06      400.58      5.94 o 
   2   8   2     2738.11     2722.11     28.57 o 
   3   8   2      272.02      278.57      4.91 o 
   4   8   2      985.71      981.92     12.98 o 
   5   8   2      216.77      222.06      4.09 o 
   6   8   2     1032.00     1014.94     19.08 o 
   7   8   2      164.34      168.28     15.23 o 
   8   8   2      453.58      444.65     27.48 o 
  -8   9   2        5.44        2.89     10.03 o 
  -7   9   2       50.96       38.71     12.24 o 
  -6   9   2       69.57       62.19     10.08 o 
  -5   9   2      111.90      119.88      9.93 o 
  -4   9   2      165.32      168.23      6.97 o 
  -3   9   2      211.31      233.63      7.12 o 
  -2   9   2       77.25       74.43      5.12 o 
  -1   9   2      749.28      743.72     10.50 o 
   0   9   2      466.21      433.85      7.46 o 
   1   9   2      770.08      783.07     11.40 o 
   2   9   2       86.88       89.35      3.21 o 
   3   9   2      235.13      257.70      7.13 o 
   4   9   2      178.02      179.80      8.33 o 
   5   9   2      126.14      131.05      2.73 o 
   6   9   2       71.97       66.86      3.82 o 
   7   9   2       55.09       48.08     15.81 o 
   8   9   2       12.32        9.38      9.84 o 
  -8  10   2      171.28      176.06     20.98 o 
  -7  10   2        7.34       11.52      5.05 o 
  -6  10   2      105.29      114.76     11.71 o 
  -5  10   2      263.53      265.57      5.77 o 
  -4  10   2     1203.42     1260.00     19.51 o 
  -3  10   2       53.20       58.67      5.34 o 
  -2  10   2      813.73      827.34     13.90 o 
  -1  10   2      233.05      230.40      6.00 o 
   0  10   2      724.75      737.97     11.33 o 
   1  10   2      244.27      253.13      5.11 o 
   2  10   2      810.12      820.35     12.54 o 
   3  10   2       53.71       47.62      2.28 o 
   4  10   2     1008.01     1020.60     21.37 o 
   5  10   2      296.89      289.93      6.78 o 
   6  10   2      125.10      134.06     15.01 o 
   7  10   2        8.54       11.56     14.18 o 
   8  10   2      184.06      192.32     25.21 o 
  -7  11   2      234.78      237.51     26.96 o 
  -6  11   2       46.74       49.94      6.24 o 
  -5  11   2      622.61      613.45     12.27 o 
  -4  11   2      126.91      128.87      5.56 o 
  -3  11   2     1718.44     1731.11     26.61 o 
  -2  11   2      818.39      831.16     12.72 o 
  -1  11   2      187.65      193.30      5.30 o 
   0  11   2     1126.09     1144.51     13.82 o 
   1  11   2      217.24      213.09      4.78 o 
   2  11   2      923.39      937.18     13.07 o 
   3  11   2     1543.02     1548.61     18.91 o 
   4  11   2      116.98      118.93      3.94 o 
   5  11   2      628.90      632.59     31.96 o 
   6  11   2       45.52       44.01     17.11 o 
   7  11   2      228.69      247.95     34.41 o 
  -7  12   2       71.08       66.73     15.41 o 
  -6  12   2      217.23      251.12     20.61 o 
  -5  12   2       23.20       23.88      7.61 o 
  -4  12   2      598.97      582.79     11.21 o 
  -3  12   2      110.77      115.30      6.85 o 
  -2  12   2      964.97      954.25     14.33 o 
  -1  12   2      226.83      210.97      5.42 o 
   0  12   2       68.14       83.21      3.86 o 
   1  12   2      242.37      236.69      6.27 o 
   2  12   2      995.17      986.03     15.57 o 
   3  12   2      119.80      120.70      2.19 o 
   4  12   2      541.86      535.29     20.18 o 
   5  12   2       33.97       38.65      9.54 o 
   6  12   2      199.82      203.23     18.06 o 
   7  12   2       70.72       59.05     12.10 o 
  -6  13   2       40.82       25.36     12.81 o 
  -5  13   2        2.97        1.62      3.34 o 
  -4  13   2       28.56       20.09      2.69 o 
  -3  13   2       66.29       63.52      3.92 o 
  -2  13   2       43.27       44.66      3.37 o 
  -1  13   2       96.50       99.45      4.53 o 
   0  13   2       68.91       68.35      3.36 o 
   1  13   2       95.50       91.93      4.32 o 
   2  13   2       48.06       47.30      2.82 o 
   3  13   2       77.42       73.22      2.86 o 
   4  13   2       33.87       29.38      9.84 o 
   5  13   2        4.10       -0.81      6.35 o 
   6  13   2       51.97       42.48      9.98 o 
  -5  14   2       31.32       24.44     20.24 o 
  -4  14   2      289.40      278.96     10.65 o 
  -3  14   2       18.00       19.49      2.95 o 
  -2  14   2      478.00      466.37     10.70 o 
  -1  14   2       88.58       88.47      5.13 o 
   0  14   2      532.22      538.34     10.05 o 
   1  14   2       87.89       94.07      4.81 o 
   2  14   2      503.59      485.45      9.30 o 
   3  14   2       12.16       15.03      7.31 o 
   4  14   2      309.32      301.12     15.23 o 
   5  14   2       32.21       36.24      9.07 o 
  -4  15   2       79.40       77.54     16.13 o 
  -3  15   2      160.12      155.50      7.69 o 
  -2  15   2       22.39       25.98      3.40 o 
  -1  15   2      746.16      751.57     13.97 o 
   0  15   2       79.89       69.17      5.03 o 
   1  15   2      762.06      756.79     13.66 o 
   2  15   2       16.19       12.53      3.11 o 
   3  15   2      163.03      155.10     16.19 o 
   4  15   2       96.42       96.16     12.03 o 
  -3  16   2        3.65       -1.57      5.22 o 
  -2  16   2       27.03       19.50      3.04 o 
  -1  16   2       92.41      106.12      5.30 o 
   0  16   2      202.84      199.07      6.98 o 
   1  16   2       83.65       91.27      4.94 o 
   2  16   2       15.14       11.75      6.82 o 
   3  16   2        1.64        3.03      5.22 o 
   0  17   2       68.33       69.76      7.69 o 
   1   0   3     2107.13     2089.06     21.04 o 
   2   0   3     9474.91    10237.66    180.37 o 
   3   0   3       95.57      110.95     10.68 o 
   4   0   3      290.82      320.99      7.02 o 
   5   0   3     1049.07     1067.11     15.75 o 
   6   0   3       50.93       56.37      4.14 o 
   7   0   3        4.72       11.88      3.87 o 
   8   0   3        9.48       11.61      4.24 o 
   9   0   3        1.15        8.48      4.03 o 
  -9   1   3      310.58      316.49     10.84 o 
  -8   1   3      127.95      129.45      7.81 o 
  -7   1   3      554.63      558.19     12.33 o 
  -6   1   3      162.02      174.10      5.84 o 
  -5   1   3      811.35      804.30     13.62 o 
  -4   1   3      526.97      519.36      8.49 o 
  -3   1   3     7357.30     7777.37    128.10 o 
  -2   1   3    24760.80    26809.81    790.75 o 
  -1   1   3    19957.90    21112.90    444.37 o 
   0   1   3      422.26      466.09      5.23 o 
   1   1   3    19019.32    20211.03    425.87 o 
   2   1   3    25716.38    27997.11    739.72 o 
   3   1   3     8201.22     8417.63    156.12 o 
   4   1   3      640.90      632.47     11.41 o 
   5   1   3      912.41      928.03     13.66 o 
   6   1   3      190.08      209.58      7.73 o 
   7   1   3      553.15      538.05     11.50 o 
   8   1   3      111.42      106.57     12.59 o 
   9   1   3      309.80      329.89     12.16 o 
  -9   2   3       47.19       60.82      9.29 o 
  -8   2   3      431.26      396.15     15.26 o 
  -7   2   3      243.82      234.17      8.75 o 
  -6   2   3     1805.50     1835.62     29.76 o 
  -5   2   3      488.62      479.73      8.86 o 
  -4   2   3     3609.49     3520.23     47.60 o 
  -3   2   3     2700.19     2739.12     39.80 o 
  -2   2   3     3007.51     2776.88     35.91 o 
  -1   2   3     2470.07     2409.56     28.63 o 
   0   2   3     6202.74     6284.26     91.55 o 
   1   2   3     2820.61     2832.69     33.67 o 
   2   2   3     2896.48     2606.30     34.90 o 
   3   2   3     3015.52     3082.34     41.61 o 
   4   2   3     3480.80     3388.33     50.97 o 
   5   2   3      489.67      500.35      8.90 o 
   6   2   3     1737.69     1749.90     28.19 o 
   7   2   3      217.29      201.96      7.96 o 
   8   2   3      426.74      422.56     12.73 o 
   9   2   3       33.34       33.67      7.19 o 
  -9   3   3       94.07       92.65      4.57 o 
  -8   3   3      234.86      226.78      5.46 o 
  -7   3   3      646.45      640.57     10.22 o 
  -6   3   3      506.63      466.14     16.53 o 
  -5   3   3     3084.11     3179.59     42.80 o 
  -4   3   3       36.35       31.55      1.58 o 
  -3   3   3      171.00      151.47      5.20 o 
  -2   3   3     1195.49     1090.16     21.84 o 
  -1   3   3      428.53      405.14      5.55 o 
   0   3   3     1259.73     1156.43     11.75 o 
   2   3   3     1314.46     1257.42     12.69 o 
   3   3   3      146.70      134.93      3.45 o 
   4   3   3       26.73       19.55      3.44 o 
   5   3   3     3056.54     3136.76     62.87 o 
   6   3   3      459.59      439.93     10.13 o 
   7   3   3      594.48      600.10     14.25 o 
   8   3   3      192.80      174.33      9.02 o 
   9   3   3       73.14       70.11      7.37 o 
  -9   4   3       59.68       79.17      7.89 o 
  -8   4   3       78.98       81.93      3.41 o 
  -7   4   3      274.28      290.58      5.63 o 
  -6   4   3      139.31      141.39      3.69 o 
  -5   4   3       21.72       19.98      3.04 o 
  -4   4   3      370.95      361.51      3.73 o 
  -3   4   3      213.21      231.24      7.82 o 
  -2   4   3     6378.82     6520.86    130.44 o 
  -1   4   3      758.53      763.93     10.64 o 
   0   4   3     1435.85     1447.50     15.84 o 
   1   4   3      821.21      830.18      9.26 o 
   2   4   3     6178.04     6367.60    110.42 o 
   3   4   3      174.04      195.42      9.25 o 
   4   4   3      392.49      408.45      8.63 o 
   5   4   3       24.33       24.41      4.27 o 
   6   4   3      138.30      141.21      7.70 o 
   7   4   3      276.45      292.47      7.41 o 
   8   4   3       72.66       76.84      6.07 o 
   9   4   3       68.32       58.80      6.61 o 
  -9   5   3      152.22      151.06     13.87 o 
  -8   5   3      146.08      142.49     13.03 o 
  -7   5   3      349.21      340.49     15.31 o 
  -6   5   3      141.41      136.37      2.97 o 
  -5   5   3     1592.17     1566.29     29.44 o 
  -4   5   3     1097.61     1088.63     19.50 o 
  -3   5   3     4609.26     4531.85     87.37 o 
  -2   5   3     2545.78     2697.04     42.50 o 
  -1   5   3     6633.01     6608.66     95.12 o 
   0   5   3     2848.24     2832.00     29.64 o 
   1   5   3     6998.60     6950.38    108.18 o 
   2   5   3     2231.78     2316.88     32.88 o 
   3   5   3     4285.47     4307.45     65.34 o 
   4   5   3     1117.67     1090.18     19.04 o 
   5   5   3     1665.77     1649.55     29.99 o 
   6   5   3      146.67      147.34     13.43 o 
   7   5   3      324.55      335.13      7.90 o 
   8   5   3      152.25      139.76      8.04 o 
   9   5   3      183.53      176.40     13.15 o 
  -9   6   3       68.70       60.41     16.81 o 
  -8   6   3      276.00      286.43     10.27 o 
  -7   6   3       31.16       34.16      4.34 o 
  -6   6   3      392.84      392.71     11.84 o 
  -5   6   3      440.46      452.56     10.72 o 
  -4   6   3     5335.00     5390.15    111.60 o 
  -3   6   3      177.65      155.58      5.41 o 
  -1   6   3     1896.87     1904.85     23.13 o 
   0   6   3     4544.12     3956.89     49.64 o 
   1   6   3     1873.08     1873.58     19.72 o 
   2   6   3      426.13      377.32      5.77 o 
   3   6   3      171.80      153.20      8.71 o 
   4   6   3     5209.13     5241.26    111.93 o 
   5   6   3      479.31      481.96     12.07 o 
   6   6   3      428.88      423.26     14.21 o 
   7   6   3       13.45       14.33      4.26 o 
   8   6   3      298.30      306.24      8.67 o 
   9   6   3       75.48       49.23     35.98 o 
  -9   7   3       41.23       36.25     17.86 o 
  -8   7   3      130.61      114.60     13.39 o 
  -7   7   3       15.45       14.35      3.79 o 
  -6   7   3       50.67       53.80      6.70 o 
  -5   7   3      135.85      130.50      9.83 o 
  -4   7   3       53.71       59.18     10.73 o 
  -3   7   3      943.05      930.24     14.57 o 
  -2   7   3       18.30       18.85      2.80 o 
  -1   7   3       85.75       79.88      2.34 o 
   0   7   3     2460.32     2605.21     30.45 o 
   1   7   3       59.56       54.82      2.24 o 
   2   7   3       28.87       28.61      1.37 o 
   3   7   3     1005.43      982.17     14.80 o 
   4   7   3       56.89       62.30      2.81 o 
   5   7   3      128.76      132.50      7.77 o 
   6   7   3       48.58       54.16      7.83 o 
   7   7   3       14.75       14.13      2.78 o 
   8   7   3      133.75      145.83     14.64 o 
   9   7   3       39.89       40.40      9.62 o 
  -8   8   3       21.44       10.00      9.64 o 
  -7   8   3      173.56      163.05     10.10 o 
  -6   8   3      571.04      578.50     15.70 o 
  -5   8   3     1284.28     1268.24     24.53 o 
  -4   8   3      445.61      438.32      9.85 o 
  -3   8   3      101.74      104.43      4.93 o 
  -2   8   3      242.72      254.62      7.32 o 
  -1   8   3     1072.62     1097.59     13.53 o 
   0   8   3     5470.50     5350.58     81.81 o 
   1   8   3     1009.91     1044.76     13.86 o 
   2   8   3      251.63      251.66      3.90 o 
   3   8   3      108.02       94.91      5.26 o 
   4   8   3      365.47      368.91      8.72 o 
   5   8   3     1260.04     1305.33     21.22 o 
   6   8   3      498.78      513.26      6.57 o 
   7   8   3      145.05      140.55     13.69 o 
   8   8   3       11.31        4.54      7.45 o 
  -8   9   3       50.83       45.30     13.55 o 
  -7   9   3      192.27      191.83     35.98 o 
  -6   9   3      154.11      157.90      8.11 o 
  -5   9   3      535.25      540.15     11.45 o 
  -4   9   3      105.79      112.51      5.25 o 
  -3   9   3     1474.22     1474.36     27.29 o 
  -2   9   3     1683.08     1711.95     26.85 o 
  -1   9   3     5128.46     5144.27     84.76 o 
   0   9   3      143.10      151.87      4.57 o 
   1   9   3     5069.32     5083.38     82.48 o 
   2   9   3     1736.50     1767.37     20.36 o 
   3   9   3     1578.83     1581.73     24.04 o 
   4   9   3       77.37       77.52      3.91 o 
   5   9   3      473.93      461.45     10.69 o 
   6   9   3      176.98      177.88      8.06 o 
   7   9   3      221.29      226.76     18.75 o 
   8   9   3       42.62       44.53     10.68 o 
  -8  10   3       64.82       59.04     15.78 o 
  -7  10   3      381.46      331.55     34.03 o 
  -6  10   3      256.83      251.28      7.55 o 
  -5  10   3      359.49      361.84      9.21 o 
  -4  10   3       80.35       80.53      4.29 o 
  -3  10   3      258.78      264.26      9.34 o 
  -2  10   3     1798.67     1811.52     29.52 o 
  -1  10   3      605.65      590.47      9.68 o 
   0  10   3     2202.49     2253.56     32.99 o 
   1  10   3      692.28      701.24     10.26 o 
   2  10   3     1862.84     1892.93     23.22 o 
   3  10   3      281.47      278.38     12.20 o 
   4  10   3      152.70      159.10      8.75 o 
   5  10   3      412.74      361.66     27.07 o 
   6  10   3      344.61      314.51     21.20 o 
   7  10   3      375.95      379.68     21.69 o 
   8  10   3       75.47       60.42     11.89 o 
  -7  11   3       35.13       24.42      6.03 o 
  -6  11   3       92.65       93.75      7.97 o 
  -5  11   3       66.68       64.13      7.29 o 
  -4  11   3        5.25        5.40      2.51 o 
  -3  11   3       95.01      107.35      4.92 o 
  -2  11   3      258.81      264.41      8.50 o 
  -1  11   3      128.85      134.04      5.50 o 
   0  11   3     2649.17     2577.63     34.33 o 
   1  11   3      122.72      119.47      6.81 o 
   2  11   3      246.98      247.38      5.05 o 
   3  11   3       86.18       89.74      8.22 o 
   4  11   3        9.55        7.93      7.76 o 
   5  11   3       71.20       78.80      9.56 o 
   6  11   3       85.48       95.72     11.50 o 
   7  11   3       41.99       34.51     10.97 o 
  -7  12   3        6.39        4.73     13.66 o 
  -6  12   3      305.77      284.22     11.77 o 
  -5  12   3      138.73      134.42      9.03 o 
  -4  12   3      374.50      383.43     11.24 o 
  -3  12   3      405.34      397.25      9.03 o 
  -2  12   3      841.47      823.44     13.95 o 
  -1  12   3      667.07      661.34     10.25 o 
   0  12   3       26.92       25.66      2.70 o 
   1  12   3      717.61      716.73     10.73 o 
   2  12   3      762.45      755.85     11.55 o 
   3  12   3      362.68      340.76     13.92 o 
   4  12   3      410.18      405.65     18.26 o 
   5  12   3      110.52      115.45     13.46 o 
   6  12   3      328.05      320.14     20.39 o 
   7  12   3        7.28       -7.35     13.13 o 
  -6  13   3       59.69       57.69     15.22 o 
  -5  13   3      630.19      620.85     18.86 o 
  -4  13   3      227.50      223.07      7.53 o 
  -3  13   3      629.69      629.80     12.79 o 
  -2  13   3      213.32      217.99      5.81 o 
  -1  13   3      511.42      514.65     10.84 o 
   0  13   3      371.32      367.86      8.15 o 
   1  13   3      521.57      533.44      8.44 o 
   2  13   3      164.87      166.37      6.31 o 
   3  13   3      678.11      648.40     30.29 o 
   4  13   3      213.64      220.84     15.18 o 
   5  13   3      599.09      580.95     26.26 o 
   6  13   3       66.82       86.54     13.58 o 
  -5  14   3       33.38       43.37     11.87 o 
  -4  14   3      141.57      141.16      8.78 o 
  -3  14   3      159.88      163.15      5.88 o 
  -2  14   3      137.67      138.63      6.30 o 
  -1  14   3       75.26       68.89      4.38 o 
   0  14   3      130.01      130.78      4.98 o 
   1  14   3       64.99       70.53      4.67 o 
   2  14   3      133.16      144.54      4.02 o 
   3  14   3      141.56      135.57     14.37 o 
   4  14   3      122.91      124.07     13.05 o 
   5  14   3       29.54       28.14      8.95 o 
  -4  15   3       29.70       28.09     10.54 o 
  -3  15   3       57.89       63.10      4.22 o 
  -2  15   3        5.98        4.30      2.83 o 
  -1  15   3       85.45       79.60      9.27 o 
   0  15   3       26.65       24.44      3.11 o 
   1  15   3       92.37       88.21      4.92 o 
   2  15   3        5.89        0.59      5.36 o 
   3  15   3       65.49       65.87      9.55 o 
   4  15   3       31.11       24.46      8.89 o 
  -3  16   3       90.23      101.46      7.19 o 
  -2  16   3      285.19      289.04      8.59 o 
  -1  16   3       76.82       86.85      4.60 o 
   0  16   3       47.97       34.54      4.58 o 
   1  16   3       65.41       68.37      4.63 o 
   2  16   3      296.56      299.38     15.07 o 
   3  16   3       92.11      105.16     10.31 o 
   0   0   4     3646.47     3564.33     70.37 o 
   1   0   4      241.56      209.03      3.42 o 
   2   0   4     2712.10     2536.46     28.02 o 
   3   0   4     2253.46     2218.66     30.40 o 
   4   0   4      394.33      352.52      6.61 o 
   5   0   4      185.93      181.78      5.29 o 
   6   0   4     1470.39     1482.38     25.49 o 
   7   0   4      616.50      621.19     11.52 o 
   8   0   4      645.88      636.88     12.18 o 
   9   0   4       93.97      103.62      7.00 o 
  -9   1   4      181.19      195.79      7.40 o 
  -8   1   4      360.19      353.02     11.54 o 
  -7   1   4      372.31      367.06      8.39 o 
  -6   1   4      505.73      505.78      8.72 o 
  -5   1   4     1776.08     1826.88     26.01 o 
  -4   1   4     2499.89     2559.19     33.65 o 
  -3   1   4     7911.25     8163.43    175.92 o 
  -2   1   4     6786.80     7199.98    112.51 o 
  -1   1   4     2405.18     2336.41     23.19 o 
   0   1   4     3176.99     3088.03     41.82 o 
   1   1   4     1975.41     1927.31     22.35 o 
   2   1   4     6934.49     7264.45    104.75 o 
   3   1   4     7100.15     7261.75    132.59 o 
   4   1   4     2679.86     2814.31     36.75 o 
   5   1   4     1916.12     1971.54     29.28 o 
   6   1   4      490.86      493.32     10.31 o 
   7   1   4      356.06      354.88      9.70 o 
   8   1   4      393.49      384.16      9.22 o 
   9   1   4      205.19      212.38     10.27 o 
  -9   2   4       61.31       62.12      7.28 o 
  -8   2   4       14.01       16.38      2.88 o 
  -7   2   4      222.00      226.74      9.41 o 
  -6   2   4      286.74      297.65      8.61 o 
  -5   2   4      236.45      239.60      5.18 o 
  -4   2   4       78.69       96.42      4.78 o 
  -3   2   4     2497.14     2547.56     34.57 o 
  -2   2   4      588.63      590.77      5.90 o 
  -1   2   4      521.52      513.33      5.00 o 
   0   2   4     4861.18     5045.91     71.17 o 
   1   2   4      486.19      484.71      7.62 o 
   2   2   4      589.45      584.11      5.81 o 
   3   2   4     2470.79     2530.86     31.50 o 
   4   2   4       57.11       65.06      3.21 o 
   5   2   4      267.78      277.45      7.80 o 
   6   2   4      315.30      329.16     10.16 o 
   7   2   4      207.80      202.98     12.52 o 
   8   2   4       13.87       16.85      3.60 o 
   9   2   4       49.56       61.93      6.57 o 
  -9   3   4      163.03      153.52     14.06 o 
  -8   3   4      201.53      182.03     10.05 o 
  -7   3   4      193.85      195.81      5.84 o 
  -6   3   4      376.38      413.64      7.50 o 
  -5   3   4     1487.04     1472.85     18.86 o 
  -4   3   4     2268.29     2299.82     28.27 o 
  -3   3   4     4320.99     4409.83     57.88 o 
  -2   3   4     1822.57     1738.33     22.30 o 
  -1   3   4     3096.76     2919.33     35.19 o 
   0   3   4       11.14       11.03      1.70 o 
   1   3   4     2846.01     2672.66     32.57 o 
   2   3   4     2004.01     1887.88     38.66 o 
   3   3   4     3794.11     3810.19     52.71 o 
   4   3   4     2360.71     2325.31     56.91 o 
   5   3   4     1553.48     1533.78     30.92 o 
   6   3   4      353.56      377.80      9.84 o 
   7   3   4      200.73      201.11      6.73 o 
   8   3   4      221.52      214.38     10.09 o 
   9   3   4      114.99      101.91     12.30 o 
  -9   4   4      114.85      121.74     16.89 o 
  -8   4   4      107.03      117.37      3.65 o 
  -7   4   4      132.60      135.52      5.46 o 
  -6   4   4     1119.04     1093.42     15.87 o 
  -5   4   4      799.53      781.89     10.39 o 
  -4   4   4     1810.14     1756.29     19.75 o 
  -3   4   4      893.29      878.94     27.71 o 
  -2   4   4     8137.99     8457.83    190.93 o 
  -1   4   4     5669.83     5638.23     82.41 o 
   0   4   4     4638.87     4190.89     56.53 o 
   1   4   4     5500.33     5399.84     78.47 o 
   2   4   4     8200.41     8616.38    164.78 o 
   3   4   4      956.88      951.55     13.27 o 
   4   4   4     1823.72     1724.14     22.18 o 
   5   4   4      777.59      757.32     13.70 o 
   6   4   4     1137.34     1121.36     20.31 o 
   7   4   4      165.70      175.61      6.32 o 
   8   4   4      102.27      112.26      6.84 o 
   9   4   4      120.43      126.87     12.43 o 
  -9   5   4        7.77        9.22      8.20 o 
  -8   5   4       70.99       60.26      8.70 o 
  -7   5   4      248.04      244.50      5.85 o 
  -6   5   4       62.01       65.60      1.70 o 
  -5   5   4       53.00       55.96      4.64 o 
  -4   5   4      158.87      163.71      6.24 o 
  -3   5   4     1674.17     1624.39     28.37 o 
  -2   5   4      701.82      802.07      9.97 o 
  -1   5   4     1035.77     1111.45     11.49 o 
   0   5   4     5084.79     5134.25     67.46 o 
   1   5   4     1196.39     1276.88     15.67 o 
   2   5   4      772.28      862.50      8.97 o 
   3   5   4     1803.44     1831.24     23.85 o 
   4   5   4      176.32      170.83      4.63 o 
   5   5   4       49.77       40.63      5.15 o 
   6   5   4       37.51       40.95      4.09 o 
   7   5   4      248.63      242.76      6.92 o 
   8   5   4       68.96       74.58      4.47 o 
   9   5   4       13.21        9.95      4.32 o 
  -9   6   4        6.91        3.15     12.61 o 
  -8   6   4      127.53      125.76      7.95 o 
  -7   6   4       62.58       75.37      6.87 o 
  -6   6   4       44.17       52.51      5.33 o 
  -5   6   4      270.82      263.53      9.82 o 
  -4   6   4      624.62      639.26     31.32 o 
  -3   6   4       98.09      112.35      5.67 o 
  -2   6   4       99.14      106.27      3.83 o 
  -1   6   4      625.31      696.28      7.65 o 
   0   6   4     5777.42     6218.67     82.26 o 
   1   6   4      723.89      796.31      9.62 o 
   2   6   4       81.02       75.48      2.77 o 
   3   6   4      119.68      133.31      4.66 o 
   4   6   4      626.72      640.86     15.92 o 
   5   6   4      308.47      298.04      6.04 o 
   6   6   4       71.02       72.97      3.07 o 
   7   6   4       58.71       75.68      9.25 o 
   8   6   4      140.32      144.14      9.40 o 
   9   6   4        9.21        6.67      5.91 o 
  -8   7   4       32.47       30.36      4.74 o 
  -7   7   4      389.33      398.16     12.07 o 
  -6   7   4      648.64      660.69     18.67 o 
  -5   7   4      913.67      903.96     22.84 o 
  -4   7   4      778.62      812.47     16.86 o 
  -3   7   4     2809.33     2799.73     51.44 o 
  -2   7   4      313.72      307.15      6.79 o 
  -1   7   4     4239.43     4088.72     52.64 o 
   0   7   4     5127.02     5040.00     69.91 o 
   1   7   4     4565.80     4389.28     57.60 o 
   2   7   4      272.45      270.43      9.73 o 
   3   7   4     2739.03     2678.27     43.22 o 
   4   7   4      841.79      887.15     16.25 o 
   5   7   4      767.61      754.86     19.26 o 
   6   7   4      645.30      636.69      9.08 o 
   7   7   4      380.45      374.68      7.41 o 
   8   7   4       23.86       28.20      7.26 o 
  -8   8   4      166.69      144.73     21.69 o 
  -7   8   4       70.58       71.53      5.29 o 
  -6   8   4      650.29      659.59     15.72 o 
  -5   8   4      231.53      227.99      8.12 o 
  -4   8   4     1057.08     1059.69     21.42 o 
  -3   8   4      392.23      392.75      8.65 o 
  -2   8   4     2472.76     2428.97     39.32 o 
  -1   8   4      883.48      876.03     12.09 o 
   0   8   4     3314.89     3455.97     46.85 o 
   1   8   4      800.10      801.40     11.51 o 
   2   8   4     2402.29     2309.66     30.43 o 
   3   8   4      406.78      396.41      8.40 o 
   4   8   4     1177.14     1177.66     18.19 o 
   5   8   4      253.56      252.03     10.34 o 
   6   8   4      546.98      554.91     12.48 o 
   7   8   4       54.12       59.99      6.32 o 
   8   8   4      149.59      148.97     13.16 o 
  -8   9   4       71.27       60.72     15.04 o 
  -7   9   4      213.01      217.81     20.42 o 
  -6   9   4      193.97      203.16      7.56 o 
  -5   9   4      115.82      117.55      8.30 o 
  -4   9   4      122.51      123.55      5.61 o 
  -3   9   4      198.81      195.85      8.20 o 
  -2   9   4       47.20       46.16      5.69 o 
  -1   9   4      292.25      296.02      6.58 o 
   0   9   4        0.11        1.64      2.10 o 
   1   9   4      272.37      268.77      7.69 o 
   2   9   4       51.06       54.06      2.70 o 
   3   9   4      211.14      208.14      5.80 o 
   4   9   4      134.23      136.64      5.49 o 
   5   9   4      136.45      140.32      5.14 o 
   6   9   4      212.81      223.11      8.84 o 
   7   9   4      228.55      237.29     15.53 o 
   8   9   4       72.22       71.80     11.59 o 
  -7  10   4       49.98       49.02     14.67 o 
  -6  10   4      220.97      232.03      6.47 o 
  -5  10   4       50.68       47.51      4.39 o 
  -4  10   4      791.13      774.86     14.31 o 
  -3  10   4       39.66       40.02      4.04 o 
  -2  10   4      540.03      551.34     12.69 o 
  -1  10   4      885.37      890.51     17.90 o 
   0  10   4     3865.83     3764.69     59.23 o 
   1  10   4      777.53      786.96     13.52 o 
   2  10   4      564.38      573.51      8.14 o 
   3  10   4       61.59       53.12      5.48 o 
   4  10   4      805.46      767.10     13.92 o 
   5  10   4       31.08       24.06      3.67 o 
   6  10   4      194.33      189.07      8.83 o 
   7  10   4       64.86       68.93     12.75 o 
  -7  11   4      223.15      229.77     12.92 o 
  -6  11   4      268.89      267.19     13.45 o 
  -5  11   4      906.43      920.16     17.24 o 
  -4  11   4      407.01      433.61     11.42 o 
  -3  11   4      817.12      808.69     15.32 o 
  -2  11   4     1080.30     1021.88     19.48 o 
  -1  11   4     2391.31     2291.69     31.81 o 
   0  11   4       75.04       88.21      5.46 o 
   1  11   4     2021.18     1996.60     27.91 o 
   2  11   4     1048.02      996.24     12.77 o 
   3  11   4      931.34      920.45     43.34 o 
   4  11   4      372.45      376.35     17.19 o 
   5  11   4      965.97      952.41     28.16 o 
   6  11   4      218.91      198.62     15.81 o 
   7  11   4      207.20      203.91     16.71 o 
  -6  12   4      135.42      147.13      9.81 o 
  -5  12   4      154.93      154.36      6.35 o 
  -4  12   4      238.65      241.01      7.53 o 
  -3  12   4       87.24      100.82      5.78 o 
  -2  12   4      275.28      272.46      9.08 o 
  -1  12   4      230.93      235.07      6.49 o 
   0  12   4       90.41       98.47      5.30 o 
   1  12   4      172.17      179.32      6.46 o 
   2  12   4      282.99      285.55      5.27 o 
   3  12   4       98.82      101.49      8.49 o 
   4  12   4      241.93      226.66     15.01 o 
   5  12   4      131.41      123.84     20.46 o 
   6  12   4      138.57      145.28     15.40 o 
  -6  13   4       16.76       12.61     13.78 o 
  -5  13   4       66.64       70.93      7.96 o 
  -4  13   4        3.24        2.74      3.19 o 
  -3  13   4       10.62       12.68      3.74 o 
  -2  13   4       44.84       35.80      4.09 o 
  -1  13   4      153.96      155.97      6.23 o 
   0  13   4      170.19      144.50      5.94 o 
   1  13   4      146.70      145.24      5.77 o 
   2  13   4       46.81       46.46      5.06 o 
   3  13   4       12.22        7.75      6.44 o 
   4  13   4        2.12       -0.95      6.54 o 
   5  13   4       72.13       68.67     12.40 o 
   6  13   4       20.37       11.03      8.46 o 
  -5  14   4       52.43       46.37      9.50 o 
  -4  14   4      173.76      170.62     16.20 o 
  -3  14   4      284.61      288.98      8.62 o 
  -2  14   4      347.17      354.80      9.50 o 
  -1  14   4       33.83       33.30      4.40 o 
   0  14   4      242.11      241.80      6.21 o 
   1  14   4       40.90       44.46      3.06 o 
   2  14   4      331.69      339.20      8.01 o 
   3  14   4      262.99      246.09     29.28 o 
   4  14   4      162.65      159.54     12.27 o 
   5  14   4       58.47       68.52     10.05 o 
  -4  15   4       41.87       40.92      6.62 o 
  -3  15   4      136.20      139.71      6.18 o 
  -2  15   4      118.17      125.99      7.57 o 
  -1  15   4      334.55      341.47      8.78 o 
   0  15   4      155.95      157.20      5.19 o 
   1  15   4      360.79      361.21      8.02 o 
   2  15   4      120.49      109.63     10.86 o 
   3  15   4      118.70      123.78     10.73 o 
   4  15   4       67.85       64.41     10.34 o 
  -2  16   4       73.70       73.13      5.38 o 
  -1  16   4       14.15       10.55      3.95 o 
   0  16   4       50.23       52.86      4.61 o 
   1  16   4       10.08       11.31      5.26 o 
   2  16   4       72.48       93.67     10.32 o 
   1   0   5      720.73      739.78      8.38 o 
   2   0   5      860.98      939.75     11.09 o 
   3   0   5     3095.77     3200.94     41.01 o 
   4   0   5     2831.20     2941.97     39.12 o 
   5   0   5        3.10        4.01      2.70 o 
   6   0   5      630.16      629.00     10.45 o 
   7   0   5       23.37       38.87      6.14 o 
   8   0   5        8.48        9.25      3.09 o 
   9   0   5        3.02        3.68      4.76 o 
  -9   1   5      333.73      321.95     12.68 o 
  -8   1   5      503.73      495.29     10.76 o 
  -7   1   5      832.83      834.96     16.97 o 
  -6   1   5      427.24      443.89      9.36 o 
  -5   1   5     3474.68     3509.96     53.87 o 
  -4   1   5     3229.20     3348.74     49.01 o 
  -3   1   5     1644.11     1667.70     23.56 o 
  -2   1   5     1816.11     1578.78     18.06 o 
  -1   1   5      588.07      564.12      6.22 o 
   0   1   5        6.42       15.80      3.80 o 
   1   1   5      703.98      695.86      8.18 o 
   2   1   5     1923.70     1682.30     17.21 o 
   3   1   5     1418.95     1435.00     18.62 o 
   4   1   5     3689.52     3805.24     53.21 o 
   5   1   5     3686.34     3647.46     54.28 o 
   6   1   5      430.93      452.29      9.45 o 
   7   1   5      814.88      837.14     16.32 o 
   8   1   5      438.20      423.88     10.05 o 
   9   1   5      376.28      355.38     11.40 o 
  -9   2   5      126.65      124.26      7.64 o 
  -8   2   5      404.23      409.79      9.97 o 
  -7   2   5      915.55      944.81     15.50 o 
  -6   2   5     1267.21     1263.35     18.45 o 
  -5   2   5     1532.95     1573.99     20.69 o 
  -4   2   5     5406.83     5442.44     81.65 o 
  -3   2   5     4932.39     5048.57     86.13 o 
  -2   2   5     4482.81     4481.29     55.90 o 
  -1   2   5     3451.98     3314.41     43.12 o 
   0   2   5     3797.49     3585.44     46.92 o 
   1   2   5     3973.51     3889.75     49.52 o 
   2   2   5     4474.96     4434.31     62.57 o 
   3   2   5     5102.63     5206.20     75.78 o 
   4   2   5     5107.41     5181.06     82.84 o 
   5   2   5     1707.07     1772.98     25.60 o 
   6   2   5     1337.53     1325.26     21.46 o 
   7   2   5      864.88      879.50     17.03 o 
   8   2   5      410.10      412.93     11.22 o 
   9   2   5      108.05      104.70      7.75 o 
  -9   3   5      235.56      243.60     15.61 o 
  -8   3   5      295.63      279.58      6.82 o 
  -7   3   5      373.06      374.86      8.28 o 
  -6   3   5       76.82       77.91      4.15 o 
  -5   3   5      172.15      187.02      5.26 o 
  -4   3   5      768.01      732.43      9.31 o 
  -3   3   5     4444.99     4571.66     74.56 o 
  -2   3   5      158.46      146.29      5.07 o 
  -1   3   5      123.82      117.59      3.31 o 
   0   3   5       78.02       67.06      2.44 o 
   1   3   5      138.30      122.68      3.49 o 
   2   3   5      196.60      177.08      3.79 o 
   3   3   5     4314.31     4438.74     63.39 o 
   4   3   5      883.32      846.45     10.64 o 
   5   3   5      234.28      232.20      6.88 o 
   6   3   5       70.40       70.69      3.90 o 
   7   3   5      302.40      306.18      8.73 o 
   8   3   5      241.55      223.10      7.87 o 
   9   3   5      232.80      242.42      9.85 o 
  -9   4   5       21.74       29.68     10.03 o 
  -8   4   5      291.34      304.19      9.43 o 
  -7   4   5       58.47       61.12      3.54 o 
  -6   4   5      100.51       99.55      3.10 o 
  -5   4   5      511.31      506.95      6.38 o 
  -4   4   5      121.78      123.60      2.66 o 
  -3   4   5      775.72      799.68     11.07 o 
  -2   4   5      709.80      710.74      8.93 o 
  -1   4   5      715.46      698.55      8.68 o 
   0   4   5     1625.01     1578.50     19.49 o 
   1   4   5      730.52      717.89      9.19 o 
   2   4   5      667.37      673.47      8.97 o 
   3   4   5      693.29      722.62     12.96 o 
   4   4   5      111.59      109.43      3.18 o 
   5   4   5      550.59      533.52      8.22 o 
   6   4   5      132.72      132.78      5.11 o 
   7   4   5       69.56       72.04      3.97 o 
   8   4   5      256.98      258.82     10.40 o 
   9   4   5       29.70       26.45      5.31 o 
  -9   5   5       76.10       68.86     12.71 o 
  -8   5   5       98.72      103.40      9.64 o 
  -7   5   5      259.03      246.16      4.75 o 
  -6   5   5      570.47      558.76     11.52 o 
  -5   5   5      358.54      360.88     11.38 o 
  -4   5   5      732.90      743.98     15.68 o 
  -3   5   5     3095.51     2980.90     53.36 o 
  -2   5   5     3284.98     3442.31     52.79 o 
  -1   5   5     7189.80     7532.42    115.52 o 
   0   5   5     1328.16     1128.54     13.89 o 
   1   5   5     7310.15     7642.97    126.52 o 
   2   5   5     3447.88     3542.00     48.27 o 
   3   5   5     2865.52     2791.61     45.66 o 
   4   5   5      732.34      773.31     20.14 o 
   5   5   5      344.88      354.18      5.77 o 
   6   5   5      589.48      566.01     13.74 o 
   7   5   5      244.29      228.00      7.12 o 
   8   5   5      102.23      112.71      5.21 o 
   9   5   5       95.75       98.90     10.04 o 
  -9   6   5       62.13       75.18     17.07 o 
  -8   6   5      251.14      245.52     16.42 o 
  -7   6   5      198.01      217.47      9.92 o 
  -6   6   5      686.18      700.50     17.95 o 
  -5   6   5      353.80      334.65     10.71 o 
  -4   6   5      622.88      615.99     20.67 o 
  -3   6   5     1718.55     1731.37     29.53 o 
  -2   6   5     1365.85     1264.07     14.99 o 
  -1   6   5     1712.31     1689.97     18.93 o 
   0   6   5      558.36      478.48      7.21 o 
   1   6   5     1936.29     1916.84     23.40 o 
   2   6   5     1222.81     1141.10     13.99 o 
   3   6   5     1742.94     1764.76     30.52 o 
   4   6   5      560.58      537.83     11.93 o 
   5   6   5      400.42      416.84     12.59 o 
   6   6   5      655.66      655.80      9.70 o 
   7   6   5      217.38      224.03      6.64 o 
   8   6   5      277.67      263.89     10.06 o 
   9   6   5       53.93       50.72      9.59 o 
  -8   7   5        2.06       -4.31      4.31 o 
  -7   7   5      107.99      111.67      9.21 o 
  -6   7   5      473.16      473.18     17.00 o 
  -5   7   5      449.35      444.63     12.62 o 
  -4   7   5      280.76      271.82      9.16 o 
  -3   7   5      177.33      150.76      7.08 o 
  -2   7   5      794.64      798.76     13.96 o 
  -1   7   5     1139.07     1244.70     13.49 o 
   0   7   5        1.29       10.39      2.28 o 
   1   7   5     1076.97     1153.77     15.44 o 
   2   7   5      787.20      789.73     10.09 o 
   3   7   5      199.58      163.13      6.32 o 
   4   7   5      266.08      261.07      8.37 o 
   5   7   5      400.24      397.71     14.72 o 
   6   7   5      517.45      520.82     23.43 o 
   7   7   5       94.76      101.81      8.77 o 
   8   7   5        5.60        0.45      3.11 o 
  -8   8   5       70.88       64.40     17.77 o 
  -7   8   5       79.88       84.25      6.05 o 
  -6   8   5      190.08      176.86      8.04 o 
  -5   8   5      485.77      454.16     12.71 o 
  -4   8   5      214.89      230.47      8.18 o 
  -3   8   5      613.43      618.57     14.78 o 
  -2   8   5     1572.97     1554.77     25.79 o 
  -1   8   5     1564.04     1614.95     19.97 o 
   0   8   5       20.25       18.64      2.44 o 
   1   8   5     1709.08     1730.84     20.92 o 
   2   8   5     1678.97     1650.76     21.53 o 
   3   8   5      607.01      602.53     11.78 o 
   4   8   5      188.93      189.94      8.69 o 
   5   8   5      456.11      432.11     12.85 o 
   6   8   5      134.31      124.95      6.92 o 
   7   8   5       75.35       70.27      9.92 o 
   8   8   5       69.88       71.29      9.53 o 
  -8   9   5      117.96      105.06     26.26 o 
  -7   9   5       48.23       43.73      7.44 o 
  -6   9   5       25.97       20.21      5.07 o 
  -5   9   5       33.80       33.36      4.67 o 
  -4   9   5      442.97      457.80     10.39 o 
  -3   9   5      968.05     1004.91     17.92 o 
  -2   9   5     1047.54     1048.11     18.38 o 
  -1   9   5     2544.46     2472.61     35.51 o 
   0   9   5     2477.13     2481.02     33.46 o 
   1   9   5     2611.02     2590.21     36.58 o 
   2   9   5     1028.40     1002.97     10.85 o 
   3   9   5      966.37      983.13     14.96 o 
   4   9   5      397.44      381.06      8.94 o 
   5   9   5       73.61       71.56      5.56 o 
   6   9   5       49.20       52.62      4.39 o 
   7   9   5       33.55       30.34      8.18 o 
   8   9   5      140.09      148.39     15.74 o 
  -7  10   5       58.66       56.37     14.30 o 
  -6  10   5       88.21       83.12      5.17 o 
  -5  10   5      403.52      424.54     13.83 o 
  -4  10   5      448.09      455.08     14.09 o 
  -3  10   5      400.85      401.37     12.43 o 
  -2  10   5      864.63      911.72     18.75 o 
  -1  10   5     2180.47     2149.91     33.28 o 
   0  10   5     2608.31     2604.11     41.77 o 
   1  10   5     2212.80     2195.90     32.17 o 
   2  10   5      820.46      862.47     10.41 o 
   3  10   5      473.04      468.32      9.45 o 
   4  10   5      494.69      460.41     13.16 o 
   5  10   5      376.94      391.39      9.80 o 
   6  10   5      133.91      113.76      7.23 o 
   7  10   5       66.27       52.73     11.97 o 
  -7  11   5       29.72       17.46      9.88 o 
  -6  11   5       96.66      123.04      9.43 o 
  -5  11   5       28.98       32.01      5.16 o 
  -4  11   5       51.21       47.59      4.70 o 
  -3  11   5       69.16       69.76      5.12 o 
  -2  11   5       54.56       67.48      9.22 o 
  -1  11   5      100.75       97.32      4.87 o 
   0  11   5      371.14      321.24      9.09 o 
   1  11   5       98.36       92.61      4.43 o 
   2  11   5       55.03       58.59      2.59 o 
   3  11   5       73.59       76.88      6.04 o 
   4  11   5       58.35       56.88      4.65 o 
   5  11   5       20.63       21.71      3.81 o 
   6  11   5       83.95       84.90     12.30 o 
   7  11   5       40.38       35.42     11.26 o 
  -6  12   5      152.69      152.16     11.04 o 
  -5  12   5      155.80      162.99      6.53 o 
  -4  12   5      188.99      200.77      7.75 o 
  -3  12   5      379.16      372.29     10.08 o 
  -2  12   5      315.63      302.19      9.75 o 
  -1  12   5      923.06      908.57     13.80 o 
   0  12   5        8.67        7.00      3.01 o 
   1  12   5      773.45      770.98     11.50 o 
   2  12   5      243.12      240.46      5.83 o 
   3  12   5      343.05      356.46     17.32 o 
   4  12   5      213.80      210.12     12.27 o 
   5  12   5      141.57      137.51     12.83 o 
   6  12   5      159.90      156.61     16.38 o 
  -6  13   5      204.83      214.55     18.42 o 
  -5  13   5      412.51      446.70     17.53 o 
  -4  13   5      350.03      354.55     10.05 o 
  -3  13   5      385.16      390.60     10.58 o 
  -2  13   5      469.67      494.71     15.10 o 
  -1  13   5      160.14      167.54      6.83 o 
   0  13   5      148.46      166.42      6.08 o 
   1  13   5      225.11      236.33      6.02 o 
   2  13   5      442.88      455.39      9.26 o 
   3  13   5      432.02      414.82     15.53 o 
   4  13   5      303.49      318.27     16.14 o 
   5  13   5      427.47      424.70     22.61 o 
   6  13   5      221.03      232.02     17.34 o 
  -5  14   5       43.02       41.39      7.08 o 
  -4  14   5       39.57       43.77      4.70 o 
  -3  14   5      257.52      253.85      8.81 o 
  -2  14   5      148.77      161.09      6.96 o 
  -1  14   5       57.50       59.44      5.26 o 
   0  14   5       89.66       92.65      4.24 o 
   1  14   5       60.76       61.33      5.77 o 
   2  14   5      167.25      155.16      5.25 o 
   3  14   5      233.56      233.41     17.52 o 
   4  14   5       35.31       30.96      8.65 o 
   5  14   5       44.72       37.83     11.26 o 
  -4  15   5       71.97       80.91      8.40 o 
  -3  15   5       63.84       71.91      5.93 o 
  -2  15   5       22.10       21.86      4.34 o 
  -1  15   5      106.08      100.61      8.11 o 
   0  15   5        5.04        4.88      3.14 o 
   1  15   5       92.13       83.78      4.74 o 
   2  15   5       26.54       27.01      6.16 o 
   3  15   5       82.39       84.95     10.04 o 
   4  15   5       76.72       73.95     14.10 o 
  -2  16   5       65.70       63.01      5.97 o 
  -1  16   5      183.20      185.86      7.07 o 
   0  16   5      223.38      238.59      7.63 o 
   1  16   5      222.69      228.23     14.13 o 
   2  16   5       80.83       70.10      8.97 o 
   0   0   6     6125.56     5705.15    132.97 o 
   1   0   6     2705.77     2507.32     30.99 o 
   2   0   6      876.43      827.05      9.36 o 
   3   0   6     1324.30     1603.07     19.81 o 
   4   0   6      128.68      156.54      6.06 o 
   5   0   6     3737.18     3673.54     57.41 o 
   6   0   6      109.87      106.60      4.52 o 
   7   0   6      954.52      940.47     15.42 o 
   8   0   6      102.39      126.36      7.44 o 
   9   0   6       98.09      107.27      7.90 o 
  -9   1   6       59.55       73.00      7.73 o 
  -8   1   6      226.61      233.24      8.30 o 
  -7   1   6      291.22      307.14      8.63 o 
  -6   1   6      751.07      743.25     12.46 o 
  -5   1   6      552.95      520.88      8.56 o 
  -4   1   6     5155.38     5175.33     95.48 o 
  -3   1   6      140.45      127.57      3.62 o 
  -2   1   6      492.33      450.83      6.22 o 
  -1   1   6     2291.84     2188.38     25.54 o 
   0   1   6      599.41      537.44      7.80 o 
   1   1   6     2261.40     2173.71     26.55 o 
   2   1   6      574.28      537.46      5.90 o 
   3   1   6      143.94      120.46      3.77 o 
   4   1   6     5394.11     5437.17     93.83 o 
   5   1   6      577.96      547.41     10.40 o 
   6   1   6      872.33      848.27     16.66 o 
   7   1   6      317.84      334.06     10.66 o 
   8   1   6      225.52      234.23      7.33 o 
   9   1   6       60.12       62.40      6.47 o 
  -9   2   6       89.12       90.65      6.09 o 
  -8   2   6       27.40       31.29      4.11 o 
  -7   2   6       16.43       16.40      3.33 o 
  -6   2   6      192.78      184.65      7.33 o 
  -5   2   6       25.27       25.67      3.76 o 
  -4   2   6      777.71      826.52     12.71 o 
  -3   2   6      124.80      124.58      4.25 o 
  -2   2   6     1483.13     1575.69     16.66 o 
  -1   2   6     3429.27     3550.28     51.65 o 
   0   2   6      133.72      136.21      3.60 o 
   1   2   6     3391.61     3538.31     46.24 o 
   2   2   6     1404.98     1509.10     18.56 o 
   3   2   6      143.99      141.58      4.18 o 
   4   2   6      850.75      894.03     14.39 o 
   5   2   6       36.51       38.96      3.08 o 
   6   2   6      216.88      226.77      8.23 o 
   7   2   6       18.80       12.94      3.80 o 
   8   2   6       42.20       51.29      4.90 o 
   9   2   6       83.20       71.34      7.26 o 
  -9   3   6      100.74      109.92     10.49 o 
  -8   3   6       83.83       92.56      4.88 o 
  -7   3   6      216.01      223.07      7.43 o 
  -6   3   6      901.10      906.37     13.71 o 
  -5   3   6     1206.83     1219.42     16.01 o 
  -4   3   6      859.00      821.09     11.21 o 
  -3   3   6      741.16      675.29     10.07 o 
  -2   3   6     1037.90      981.47     10.75 o 
   0   3   6    11594.75    11979.03    230.02 o 
   1   3   6      957.48      982.29     11.44 o 
   2   3   6     1195.35     1156.06     13.74 o 
   3   3   6      856.27      776.73     12.78 o 
   4   3   6      905.05      855.67     12.35 o 
   5   3   6     1188.76     1165.25     20.13 o 
   6   3   6     1021.85     1016.95     15.93 o 
   7   3   6      185.83      180.77      7.12 o 
   8   3   6       76.96       92.08      7.40 o 
   9   3   6       85.76       89.43     11.75 o 
  -9   4   6      213.09      226.56     14.71 o 
  -8   4   6      331.22      322.80     12.64 o 
  -7   4   6      145.21      156.06      5.42 o 
  -6   4   6      319.64      318.61      5.35 o 
  -5   4   6      421.70      420.66      5.62 o 
  -4   4   6     2955.26     2981.05     38.98 o 
  -3   4   6     5954.84     5849.36    102.37 o 
  -2   4   6     1974.94     1750.79     39.51 o 
  -1   4   6     3195.86     3068.61     47.31 o 
   0   4   6      240.87      214.00      4.25 o 
   1   4   6     3621.41     3533.53     50.22 o 
   2   4   6     1890.81     1730.98     20.76 o 
   3   4   6     5545.17     5495.28    114.11 o 
   4   4   6     2855.84     2899.34     41.60 o 
   5   4   6      503.28      504.08      8.79 o 
   6   4   6      230.90      231.11      8.40 o 
   7   4   6       91.46      100.52      4.88 o 
   8   4   6      319.11      304.33      8.11 o 
   9   4   6      241.66      230.96     13.05 o 
  -9   5   6       34.15       28.96      7.89 o 
  -8   5   6       47.27       51.07      6.66 o 
  -7   5   6       37.05       37.91      2.79 o 
  -6   5   6      321.81      325.44     10.32 o 
  -5   5   6      278.81      307.64     10.44 o 
  -4   5   6      202.88      193.34      7.90 o 
  -3   5   6      208.92      206.37      4.72 o 
  -2   5   6     1743.02     1826.32     26.36 o 
  -1   5   6      380.12      380.08      6.37 o 
   0   5   6     2728.07     2896.25     37.67 o 
   1   5   6      444.63      440.65      6.39 o 
   2   5   6     1921.70     2007.27     26.81 o 
   3   5   6      201.93      211.04      7.52 o 
   4   5   6      175.32      178.80     10.26 o 
   5   5   6      307.20      313.84      6.51 o 
   6   5   6      288.87      297.43      7.70 o 
   7   5   6       47.59       47.11      4.74 o 
   8   5   6       53.16       48.78      7.06 o 
   9   5   6       48.83       58.57      8.16 o 
  -8   6   6       46.22       44.88      7.26 o 
  -7   6   6       40.98       37.67      5.57 o 
  -6   6   6      277.15      277.63     10.67 o 
  -5   6   6      220.17      216.54     13.52 o 
  -4   6   6       19.43       23.93      4.36 o 
  -3   6   6      729.46      668.61     16.90 o 
  -2   6   6     1543.98     1669.07     24.49 o 
  -1   6   6      130.41      122.24      3.06 o 
   0   6   6      108.32      137.52      4.58 o 
   1   6   6      164.37      157.54      5.69 o 
   2   6   6     1476.71     1563.10     20.09 o 
   3   6   6      676.99      605.46     13.95 o 
   4   6   6        5.59        9.73      3.34 o 
   5   6   6      261.07      259.49     16.37 o 
   6   6   6      296.04      294.80      6.84 o 
   7   6   6       35.99       30.46      2.32 o 
   8   6   6       57.37       61.01      5.86 o 
  -8   7   6      114.50      119.13      8.46 o 
  -7   7   6      243.24      235.08     10.46 o 
  -6   7   6      645.79      658.23     20.08 o 
  -5   7   6      473.73      473.54     12.35 o 
  -4   7   6     2460.96     2482.42     58.79 o 
  -3   7   6     2746.91     2751.19     54.27 o 
  -2   7   6     3770.51     3796.32     54.96 o 
  -1   7   6     2242.20     2147.31     26.39 o 
   0   7   6     1146.83     1062.75     13.99 o 
   1   7   6     2151.01     2061.94     28.14 o 
   2   7   6     3848.76     3808.84     55.30 o 
   3   7   6     2720.70     2756.85     48.63 o 
   4   7   6     2460.60     2492.97     39.46 o 
   5   7   6      367.49      358.96     10.37 o 
   6   7   6      627.14      643.09     19.75 o 
   7   7   6      283.08      277.64     12.51 o 
   8   7   6      123.15      126.00      7.37 o 
  -8   8   6       48.13       32.77      6.83 o 
  -7   8   6      192.87      205.62      9.48 o 
  -6   8   6      209.70      224.76     12.23 o 
  -5   8   6      307.58      321.55     10.61 o 
  -4   8   6      380.77      371.60     11.55 o 
  -3   8   6      380.27      372.03     10.41 o 
  -2   8   6      648.21      658.10     14.66 o 
  -1   8   6     2554.58     2549.04     31.36 o 
   0   8   6     2845.34     2766.02     35.12 o 
   1   8   6     2354.67     2395.27     35.90 o 
   2   8   6      618.23      622.86     11.15 o 
   3   8   6      452.11      436.83     10.85 o 
   4   8   6      381.17      399.53     11.84 o 
   5   8   6      286.22      300.53     17.84 o 
   6   8   6      220.54      213.93     11.32 o 
   7   8   6      208.86      220.55     12.53 o 
   8   8   6       48.74       32.42      9.01 o 
  -8   9   6       74.29       62.51     22.06 o 
  -7   9   6      325.51      296.48     17.75 o 
  -6   9   6       20.66       19.46      4.59 o 
  -5   9   6       40.02       48.59      8.76 o 
  -4   9   6      365.38      380.05     11.63 o 
  -3   9   6      113.24      108.32      6.46 o 
  -2   9   6      518.58      511.39     11.78 o 
  -1   9   6       67.74       78.60      4.67 o 
   0   9   6       56.55       61.61      3.62 o 
   1   9   6       63.02       71.06      3.29 o 
   2   9   6      489.42      482.20      7.15 o 
   3   9   6      114.51      107.31      8.13 o 
   4   9   6      353.52      350.84      9.89 o 
   5   9   6       55.87       73.65      5.14 o 
   6   9   6       14.78        9.35      4.13 o 
   7   9   6      342.30      330.31     10.78 o 
   8   9   6       81.13       68.52     11.41 o 
  -7  10   6      133.10      165.14     26.00 o 
  -6  10   6      112.43      109.42      6.67 o 
  -5  10   6       86.61       96.96      6.47 o 
  -4  10   6      213.54      207.01      9.34 o 
  -3  10   6      115.44      122.97      9.81 o 
  -2  10   6     1603.37     1540.97     28.18 o 
  -1  10   6     1333.75     1283.66     20.08 o 
   0  10   6      763.62      816.39     12.70 o 
   1  10   6     1463.00     1438.11     21.25 o 
   2  10   6     1724.63     1705.51     22.16 o 
   3  10   6      132.00      140.34      6.04 o 
   4  10   6      238.95      219.73      7.33 o 
   5  10   6      100.74      105.21      7.32 o 
   6  10   6      119.01      120.57      6.27 o 
   7  10   6      127.02      107.92     12.91 o 
  -7  11   6      319.42      332.44     17.87 o 
  -6  11   6      401.98      388.85     11.25 o 
  -5  11   6      378.59      351.22     11.51 o 
  -4  11   6      341.30      319.95     15.69 o 
  -3  11   6      544.70      536.56     15.88 o 
  -2  11   6     1093.10     1072.57     21.32 o 
  -1  11   6      886.76      877.44     13.11 o 
   0  11   6     2356.24     2307.85     37.02 o 
   1  11   6      918.59      898.92     14.13 o 
   2  11   6     1033.77     1036.92     14.21 o 
   3  11   6      558.89      555.06     12.09 o 
   4  11   6      339.19      330.08     12.04 o 
   5  11   6      414.17      379.73     10.11 o 
   6  11   6      370.81      348.53     16.86 o 
   7  11   6      332.75      350.90     20.57 o 
  -6  12   6      142.08      143.61     11.16 o 
  -5  12   6      154.75      160.64      8.24 o 
  -4  12   6      100.74      111.86     18.05 o 
  -3  12   6      245.35      253.10     17.59 o 
  -2  12   6      436.26      410.29     12.72 o 
  -1  12   6       50.21       64.78      4.24 o 
   0  12   6      125.56      141.05      5.18 o 
   1  12   6       85.09       86.94      4.32 o 
   2  12   6      523.03      500.54      7.53 o 
   3  12   6      216.34      218.69     10.29 o 
   4  12   6      100.51      114.18     10.26 o 
   5  12   6      155.91      163.83     13.19 o 
   6  12   6      134.47      135.89     16.00 o 
  -5  13   6       15.64       12.30      6.18 o 
  -4  13   6        4.59       -0.44      3.97 o 
  -3  13   6      199.85      196.41      9.34 o 
  -2  13   6       95.07      101.15      6.21 o 
  -1  13   6      123.88      113.95      7.04 o 
   0  13   6       50.23       41.83      4.29 o 
   1  13   6      126.33      111.85      5.59 o 
   2  13   6       83.21       85.57      3.06 o 
   3  13   6      189.70      198.57     17.33 o 
   4  13   6        6.72        7.21      5.95 o 
   5  13   6        9.92       11.90      8.60 o 
  -5  14   6      209.53      217.77     12.84 o 
  -4  14   6      162.75      161.98      8.62 o 
  -3  14   6      126.76      141.43      7.67 o 
  -2  14   6      180.42      181.41     12.06 o 
  -1  14   6      321.01      312.73     10.31 o 
   0  14   6      422.80      384.03      8.68 o 
   1  14   6      256.28      245.83      6.50 o 
   2  14   6      168.66      176.75      9.65 o 
   3  14   6      109.03      110.73     10.24 o 
   4  14   6      164.34      166.50     15.04 o 
   5  14   6      189.95      212.94     15.58 o 
  -3  15   6      122.58      115.77      6.64 o 
  -2  15   6      145.97      144.14      6.74 o 
  -1  15   6      149.29      154.02     10.16 o 
   0  15   6      167.69      166.46      5.39 o 
   1  15   6      126.96      125.14      6.05 o 
   2  15   6      174.98      172.35     10.00 o 
   3  15   6      136.29      126.22     11.17 o 
  -2  16   6       79.27       89.31      5.78 o 
  -1  16   6       46.56       47.85      9.25 o 
   0  16   6       14.10       20.92      4.49 o 
   1  16   6       62.36       71.86      6.07 o 
   2  16   6       66.14       65.93     10.51 o 
   1   0   7      543.43      607.18      8.25 o 
   2   0   7       46.59       45.23      2.21 o 
   3   0   7      120.34      113.22      3.17 o 
   4   0   7     1122.22     1181.17     19.00 o 
   5   0   7      805.51      828.12     13.39 o 
   6   0   7      837.91      873.91     16.90 o 
   7   0   7      314.07      317.35      7.86 o 
   8   0   7      335.06      307.54      8.18 o 
   9   0   7        1.40        0.61      3.66 o 
  -9   1   7       94.18       97.02      5.76 o 
  -8   1   7      153.41      160.37      7.34 o 
  -7   1   7      271.97      261.37      6.91 o 
  -6   1   7      620.95      602.95     10.14 o 
  -5   1   7      623.69      627.43     10.79 o 
  -4   1   7     1184.55     1098.49     16.90 o 
  -3   1   7     1319.08     1278.56     16.37 o 
  -2   1   7     1966.91     1925.15     23.58 o 
   0   1   7    19843.42    20433.82    548.67 o 
   1   1   7      253.40      256.37      5.02 o 
   2   1   7     2104.62     2043.87     24.96 o 
   3   1   7     1345.13     1303.94     15.05 o 
   4   1   7     1187.51     1115.82     16.04 o 
   5   1   7      594.78      605.25     10.23 o 
   6   1   7      563.07      529.52     11.09 o 
   7   1   7      301.95      291.55      8.73 o 
   8   1   7      153.11      155.78      8.79 o 
   9   1   7       96.47       91.41      6.71 o 
  -9   2   7      189.11      179.53     18.03 o 
  -8   2   7      101.26      105.99      7.29 o 
  -7   2   7     1125.67     1113.90     19.17 o 
  -6   2   7     1747.07     1697.61     25.39 o 
  -5   2   7     4044.75     4117.29     62.30 o 
  -4   2   7      713.57      709.33     12.09 o 
  -3   2   7     3982.88     4130.37     57.77 o 
  -2   2   7     4780.03     5084.32     68.85 o 
  -1   2   7     3790.13     3847.39     60.23 o 
   0   2   7     1601.59     1634.19     23.16 o 
   1   2   7     4146.55     4250.40     58.27 o 
   2   2   7     4476.20     4742.00     70.03 o 
   3   2   7     3984.25     4120.70     55.82 o 
   4   2   7      674.83      657.39     12.39 o 
   5   2   7     4091.95     4068.79     65.13 o 
   6   2   7     1745.97     1706.19     28.20 o 
   7   2   7     1159.89     1143.74     22.63 o 
   8   2   7      136.44      130.47      7.15 o 
   9   2   7      192.17      191.49     11.13 o 
  -9   3   7        8.23       16.17     11.27 o 
  -8   3   7      173.84      163.74      7.44 o 
  -7   3   7      193.10      203.22      5.15 o 
  -6   3   7      406.45      406.03      8.00 o 
  -5   3   7      203.95      204.93      5.04 o 
  -4   3   7      370.08      366.81      8.26 o 
  -3   3   7     1718.34     1747.60     26.85 o 
  -2   3   7     1693.20     1694.24     18.37 o 
  -1   3   7     2459.23     2568.46     37.40 o 
   0   3   7     2779.51     2938.50     40.86 o 
   1   3   7     2374.75     2451.87     32.31 o 
   2   3   7     1756.77     1789.44     22.73 o 
   3   3   7     1889.00     1922.43     24.91 o 
   4   3   7      419.09      395.40      6.56 o 
   5   3   7      174.12      173.71      6.67 o 
   6   3   7      385.49      384.40      9.81 o 
   7   3   7      176.77      182.42      6.63 o 
   8   3   7      180.97      174.10      6.79 o 
   9   3   7        5.63        2.47      4.25 o 
  -9   4   7        6.59        7.88      6.76 o 
  -8   4   7       41.73       46.24      7.17 o 
  -7   4   7       91.78       91.08      3.07 o 
  -6   4   7      110.29      111.54      3.64 o 
  -5   4   7      337.18      345.11      7.78 o 
  -4   4   7      306.85      309.98      7.32 o 
  -3   4   7      490.84      482.74      7.87 o 
  -2   4   7      363.70      353.22      4.76 o 
  -1   4   7     1546.42     1573.79     19.62 o 
   0   4   7      973.37     1172.02     17.45 o 
   1   4   7     1454.94     1496.62     19.65 o 
   2   4   7      320.04      307.73      5.87 o 
   3   4   7      549.35      543.20      8.38 o 
   4   4   7      296.79      288.27      8.35 o 
   5   4   7      335.09      330.69      6.96 o 
   6   4   7       89.34       87.03      5.69 o 
   7   4   7      115.39      121.96      8.42 o 
   8   4   7       44.80       46.39      4.38 o 
   9   4   7        3.17        9.65      4.79 o 
  -9   5   7       88.77       96.90     10.54 o 
  -8   5   7      234.49      225.79     16.36 o 
  -7   5   7       60.86       79.00      8.84 o 
  -6   5   7      215.07      225.94      3.07 o 
  -5   5   7      290.54      289.29      3.81 o 
  -4   5   7     1612.59     1545.21     19.55 o 
  -3   5   7      352.04      343.72      5.66 o 
  -2   5   7     1993.10     1931.66     27.26 o 
  -1   5   7     3267.52     3305.43     42.52 o 
   0   5   7     2511.70     2544.19     33.59 o 
   1   5   7     3191.77     3213.10     44.06 o 
   2   5   7     1958.95     1877.56     27.47 o 
   3   5   7      322.36      312.61      6.10 o 
   4   5   7     1768.81     1650.21     42.16 o 
   5   5   7      283.40      276.34     10.29 o 
   6   5   7      215.84      223.04      4.79 o 
   7   5   7       71.37       77.55      4.83 o 
   8   5   7      240.88      228.00     10.50 o 
   9   5   7      100.30      103.71      7.71 o 
  -8   6   7      134.38      140.21     16.81 o 
  -7   6   7      199.82      202.90     13.20 o 
  -6   6   7       90.43       97.02      9.56 o 
  -5   6   7      406.75      399.65     13.43 o 
  -4   6   7      510.48      508.34     13.77 o 
  -3   6   7     3074.63     3128.50     51.29 o 
  -2   6   7      810.27      831.18     13.29 o 
  -1   6   7     3674.15     3704.69     51.49 o 
   0   6   7     1130.98     1112.44     17.58 o 
   1   6   7     3720.66     3732.60     53.19 o 
   2   6   7      762.40      767.22     11.38 o 
   3   6   7     3190.03     3231.79     50.22 o 
   4   6   7      433.17      425.90     13.40 o 
   5   6   7      370.86      361.66     10.53 o 
   6   6   7      107.89      107.60      8.03 o 
   7   6   7      208.10      211.49      9.12 o 
   8   6   7      147.16      136.82      8.23 o 
  -8   7   7       65.78       60.19      8.40 o 
  -7   7   7       14.15       13.30      5.09 o 
  -6   7   7      172.01      166.32     10.57 o 
  -5   7   7        3.19        4.90      4.17 o 
  -4   7   7       89.99       93.16      8.67 o 
  -3   7   7     1948.46     1975.00     39.67 o 
  -2   7   7      243.17      257.07      6.90 o 
  -1   7   7      477.19      515.44      6.79 o 
   0   7   7      393.39      402.67      7.86 o 
   1   7   7      503.50      537.35      8.94 o 
   2   7   7      194.68      204.56      5.06 o 
   3   7   7     1852.18     1847.08     32.60 o 
   4   7   7      101.78       83.96      8.59 o 
   5   7   7        5.84        6.62      4.51 o 
   6   7   7      182.44      175.11      8.74 o 
   7   7   7       11.93        6.45      5.51 o 
   8   7   7       71.62       60.77      8.20 o 
  -8   8   7      120.34      127.30     10.70 o 
  -7   8   7       77.90       79.10      6.86 o 
  -6   8   7      122.28      119.82      8.53 o 
  -5   8   7      165.64      165.17     11.95 o 
  -4   8   7      254.47      252.94     11.17 o 
  -3   8   7      692.88      700.42     17.60 o 
  -2   8   7       96.69      106.18      6.90 o 
  -1   8   7      811.83      813.78      9.87 o 
   0   8   7      869.45      884.83     11.18 o 
   1   8   7      809.60      816.06     12.86 o 
   2   8   7      137.57      144.73      3.80 o 
   3   8   7      779.05      786.89     16.72 o 
   4   8   7      315.31      313.23     10.70 o 
   5   8   7      210.78      213.79      8.84 o 
   6   8   7      115.28      126.12      8.91 o 
   7   8   7       63.62       61.04      6.27 o 
   8   8   7      113.05      127.45     14.77 o 
  -7   9   7       50.37       57.19      6.88 o 
  -6   9   7      305.05      334.46     15.66 o 
  -5   9   7      254.96      264.27     22.30 o 
  -4   9   7       25.42       29.01      7.33 o 
  -3   9   7       86.11       88.42      7.48 o 
  -2   9   7     1653.30     1641.48     30.64 o 
  -1   9   7      623.24      606.07      8.95 o 
   0   9   7     1085.51     1088.67     17.38 o 
   1   9   7      736.70      723.54     11.00 o 
   2   9   7     1547.20     1563.07     21.66 o 
   3   9   7      109.75      113.35      6.48 o 
   4   9   7       74.45       85.50      5.37 o 
   5   9   7      245.26      238.81     14.02 o 
   6   9   7      275.05      293.19     10.93 o 
   7   9   7       31.85       33.72      8.22 o 
  -7  10   7      127.21      150.48     18.75 o 
  -6  10   7      118.06      132.97      9.19 o 
  -5  10   7      417.48      404.42     14.01 o 
  -4  10   7      206.07      191.32      8.26 o 
  -3  10   7      357.64      365.48     10.68 o 
  -2  10   7      593.44      544.77     16.32 o 
  -1  10   7     1865.53     1826.52     23.47 o 
   0  10   7       46.53       49.80      3.22 o 
   1  10   7     1733.77     1703.79     26.70 o 
   2  10   7      567.33      524.63     10.05 o 
   3  10   7      393.20      395.64     10.54 o 
   4  10   7      179.64      171.61      6.99 o 
   5  10   7      407.88      397.40     11.42 o 
   6  10   7      126.82      124.36      8.70 o 
   7  10   7      125.27      123.83     12.16 o 
  -6  11   7       16.56       11.88      4.42 o 
  -5  11   7        5.47        7.04      5.70 o 
  -4  11   7       65.00       76.32      6.22 o 
  -3  11   7       58.78       56.22      6.85 o 
  -2  11   7       83.36       91.59      6.98 o 
  -1  11   7       76.15       72.47      3.17 o 
   0  11   7       22.88       24.39      3.31 o 
   1  11   7       80.75       74.09      4.59 o 
   2  11   7       86.97       81.95      6.54 o 
   3  11   7       71.49       68.61      5.09 o 
   4  11   7       69.99       86.13      8.71 o 
   5  11   7       11.25        6.59      5.48 o 
   6  11   7       14.62       15.93      4.54 o 
  -6  12   7        2.53        1.00      5.80 o 
  -5  12   7      300.73      306.85     14.14 o 
  -4  12   7      311.79      311.28     10.47 o 
  -3  12   7      329.53      315.87     11.97 o 
  -2  12   7       12.96       11.92      4.22 o 
  -1  12   7      127.13      129.54      5.29 o 
   0  12   7      844.70      776.97     13.74 o 
   1  12   7       86.97       88.38      6.58 o 
   2  12   7        2.94        1.58      2.23 o 
   3  12   7      287.03      284.38     10.95 o 
   4  12   7      276.92      281.06     10.20 o 
   5  12   7      274.65      288.94     10.15 o 
   6  12   7        5.77        4.56      6.14 o 
  -5  13   7       65.33       55.02     10.43 o 
  -4  13   7      638.13      659.93     16.33 o 
  -3  13   7      102.85      108.86      8.51 o 
  -2  13   7      220.80      235.35      9.66 o 
  -1  13   7      106.31      123.85      6.90 o 
   0  13   7      874.78      903.69     16.15 o 
   1  13   7      104.50      115.37      6.28 o 
   2  13   7      209.88      188.29     13.59 o 
   3  13   7      122.58      125.53      8.62 o 
   4  13   7      608.32      614.94     25.33 o 
   5  13   7       84.04       92.24     10.80 o 
  -4  14   7       53.63       63.69      6.62 o 
  -3  14   7      155.30      171.55     11.17 o 
  -2  14   7       56.46       50.79      6.03 o 
  -1  14   7      303.33      298.73     14.94 o 
   0  14   7       12.08       10.29      3.21 o 
   1  14   7      280.99      277.97      7.00 o 
   2  14   7       58.77       56.92      8.42 o 
   3  14   7      173.53      174.85     15.91 o 
   4  14   7       69.88       79.17      9.72 o 
  -3  15   7       62.24       45.87      8.59 o 
  -2  15   7        3.88        5.06      5.62 o 
  -1  15   7       46.97       48.51      5.93 o 
   0  15   7        5.13        5.75      2.87 o 
   1  15   7       58.88       53.93      6.27 o 
   2  15   7        8.38        5.75      5.56 o 
   3  15   7       54.44       35.94     11.41 o 
  -1  16   7      265.68      277.65     12.39 o 
   0  16   7       33.55       25.97      4.69 o 
   1  16   7      253.58      257.80     10.82 o 
   0   0   8     2487.19     2766.87     57.20 o 
   1   0   8     2935.71     2560.82     35.17 o 
   2   0   8     2611.04     2540.37     40.31 o 
   3   0   8     2852.61     2576.37     34.23 o 
   4   0   8     1076.65     1067.50     15.76 o 
   5   0   8      293.75      278.13      7.08 o 
   6   0   8      618.42      573.82     12.32 o 
   7   0   8      611.81      607.45     12.63 o 
   8   0   8       29.14       23.67      3.95 o 
   9   0   8      155.77      155.07      8.37 o 
  -9   1   8       41.16       39.43      5.00 o 
  -8   1   8       27.78       31.03      3.70 o 
  -7   1   8      191.71      192.04      6.23 o 
  -6   1   8      454.41      428.86      9.11 o 
  -5   1   8      359.76      355.00      7.32 o 
  -4   1   8      929.85      909.89     15.26 o 
  -3   1   8      897.58      899.67     11.94 o 
  -2   1   8     3557.44     3718.04     52.85 o 
  -1   1   8     4401.70     4660.44     68.83 o 
   0   1   8      145.94      114.37      4.76 o 
   1   1   8     4319.36     4580.77     68.28 o 
   2   1   8     3565.81     3727.72     53.42 o 
   3   1   8      973.58      967.33     11.38 o 
   4   1   8     1006.70      971.20     18.24 o 
   5   1   8      398.44      384.12     13.53 o 
   6   1   8      402.79      380.29      9.40 o 
   7   1   8      227.26      235.84      8.46 o 
   8   1   8       36.32       33.81      4.53 o 
   9   1   8       35.25       26.12      5.66 o 
  -9   2   8       13.90       18.65      9.09 o 
  -8   2   8        0.89        0.98      2.81 o 
  -7   2   8       11.61       14.89      2.79 o 
  -6   2   8     1628.27     1629.91     24.30 o 
  -5   2   8      124.34      127.48      5.71 o 
  -4   2   8      580.98      559.65     11.02 o 
  -3   2   8      756.08      793.11      9.81 o 
  -2   2   8      276.47      280.26      4.71 o 
  -1   2   8     1524.95     1622.60     24.04 o 
   0   2   8     6977.90     7051.46    129.39 o 
   1   2   8     1493.44     1576.23     20.23 o 
   2   2   8      298.82      308.76      5.69 o 
   3   2   8      699.41      726.82     12.22 o 
   4   2   8      589.11      566.41      9.81 o 
   5   2   8      124.60      122.95      7.07 o 
   6   2   8     1761.85     1776.38     26.68 o 
   7   2   8        7.57        8.63      3.26 o 
   8   2   8        0.38        1.92      3.79 o 
   9   2   8       15.14       15.63      4.94 o 
  -9   3   8       57.69       63.96     12.61 o 
  -8   3   8      195.71      207.61      5.71 o 
  -7   3   8      122.02      123.70      4.31 o 
  -6   3   8      671.39      679.89     11.45 o 
  -5   3   8      368.12      360.03      6.45 o 
  -4   3   8     1615.15     1592.33     25.62 o 
  -3   3   8      933.05      954.16     12.01 o 
  -2   3   8     3466.09     3359.31     41.95 o 
  -1   3   8      131.54      140.54      5.22 o 
   0   3   8     3596.95     3314.89     47.26 o 
   1   3   8      201.89      212.51      4.72 o 
   2   3   8     3256.27     3188.42     45.52 o 
   3   3   8     1000.14     1025.45     13.71 o 
   4   3   8     1547.52     1529.06     27.24 o 
   5   3   8      425.24      411.50     10.41 o 
   6   3   8      668.50      680.02     11.92 o 
   7   3   8      122.46      126.31      5.80 o 
   8   3   8      194.58      186.26      6.90 o 
   9   3   8       48.04       42.65      7.51 o 
  -9   4   8      163.16      178.02     13.68 o 
  -8   4   8       63.01       58.31      7.64 o 
  -7   4   8      332.94      326.23      8.72 o 
  -6   4   8      562.44      567.33     12.03 o 
  -5   4   8      452.42      463.76      6.57 o 
  -4   4   8       15.93       17.09      2.28 o 
  -3   4   8     2299.34     2288.40     35.03 o 
  -2   4   8       86.76       83.13      3.84 o 
  -1   4   8     3342.80     2915.29    197.54 o 
   0   4   8     7075.69     7149.32    122.61 o 
   1   4   8     2960.76     2761.98     37.41 o 
   2   4   8      146.41      142.02      3.64 o 
   3   4   8     2384.85     2383.09     35.90 o 
   4   4   8        2.11        4.88      4.21 o 
   5   4   8      434.60      433.72      9.31 o 
   6   4   8      517.41      487.35      9.34 o 
   7   4   8      275.29      277.24     10.04 o 
   8   4   8       58.17       49.66      6.30 o 
   9   4   8      175.08      177.85      9.53 o 
  -8   5   8       64.28       51.77      8.65 o 
  -7   5   8      136.58      133.95      9.27 o 
  -6   5   8      253.08      246.54      8.91 o 
  -5   5   8      175.58      185.38      3.88 o 
  -4   5   8      149.95      146.53      5.20 o 
  -3   5   8      157.77      163.89      6.60 o 
  -2   5   8      896.76      872.92     10.34 o 
  -1   5   8      251.26      265.34      6.93 o 
   0   5   8      833.15      833.42     14.67 o 
   1   5   8      215.78      227.40      5.79 o 
   2   5   8      839.44      816.78     12.19 o 
   3   5   8      192.26      193.31      5.73 o 
   4   5   8      193.33      192.10     11.52 o 
   5   5   8      164.14      179.49      7.77 o 
   6   5   8      240.94      218.79      7.91 o 
   7   5   8      164.32      149.12      6.67 o 
   8   5   8       51.96       40.07      6.52 o 
  -8   6   8      107.94      111.10     10.65 o 
  -7   6   8       62.47       59.61      7.57 o 
  -6   6   8      112.19      106.86      8.35 o 
  -5   6   8      404.62      391.37     13.25 o 
  -4   6   8       26.63       28.29      2.00 o 
  -3   6   8      500.74      486.23      8.55 o 
  -2   6   8       68.17       64.21      3.09 o 
  -1   6   8      936.15      940.01     13.86 o 
   0   6   8      665.57      688.49     13.78 o 
   1   6   8     1038.83     1044.72     15.12 o 
   2   6   8       47.81       45.50      3.04 o 
   3   6   8      525.71      509.35      7.91 o 
   4   6   8       17.98       33.16      7.43 o 
   5   6   8      425.06      411.54     13.72 o 
   6   6   8      124.15      117.12      8.29 o 
   7   6   8       47.39       46.36      8.40 o 
   8   6   8      114.46      120.38      9.63 o 
  -8   7   8      264.59      286.01     15.54 o 
  -7   7   8      157.37      151.55     12.94 o 
  -6   7   8      976.60      951.89     27.35 o 
  -5   7   8      386.66      393.21     16.47 o 
  -4   7   8     2342.13     2279.40     47.86 o 
  -3   7   8       75.56       73.94      3.20 o 
  -2   7   8     3384.39     3393.25     52.89 o 
  -1   7   8      877.59      857.13     12.91 o 
   0   7   8      831.65      823.21     13.33 o 
   1   7   8      881.27      874.86     13.51 o 
   2   7   8     3460.55     3454.09     52.31 o 
   3   7   8       38.86       37.33      2.80 o 
   4   7   8     2218.93     2168.11     42.29 o 
   5   7   8      401.58      407.36     13.96 o 
   6   7   8      954.80      935.53     30.71 o 
   7   7   8      160.64      164.12      9.19 o 
   8   7   8      291.08      284.18     16.31 o 
  -8   8   8        9.72        9.67      7.70 o 
  -7   8   8      292.04      313.73     17.08 o 
  -6   8   8       78.44       99.98     11.91 o 
  -5   8   8      536.26      550.20     19.51 o 
  -4   8   8      699.12      695.89     20.69 o 
  -3   8   8     1440.46     1404.91     30.07 o 
  -2   8   8       44.61       43.89      4.16 o 
  -1   8   8      959.66      941.94     13.90 o 
   0   8   8      131.38      137.02      5.72 o 
   1   8   8     1057.35     1065.31     16.14 o 
   2   8   8       71.51       70.02      3.29 o 
   3   8   8     1167.75     1152.90     22.63 o 
   4   8   8      708.84      715.70     21.83 o 
   5   8   8      564.82      568.55     14.94 o 
   6   8   8      103.78      104.78      8.93 o 
   7   8   8      302.60      320.64     12.83 o 
   8   8   8        8.94        9.27      4.94 o 
  -7   9   8       30.29       24.36      8.34 o 
  -6   9   8       25.91       24.98      6.47 o 
  -5   9   8      144.99      166.86      9.31 o 
  -4   9   8      784.56      735.46     19.34 o 
  -3   9   8       32.64       25.95      4.91 o 
  -2   9   8       29.81       25.45      2.76 o 
  -1   9   8        8.03        8.06      2.77 o 
   0   9   8       35.87       33.80      3.45 o 
   1   9   8        6.28        7.62      2.59 o 
   2   9   8       22.75       25.86      2.58 o 
   3   9   8       30.35       27.77      4.60 o 
   4   9   8      746.27      718.08     16.57 o 
   5   9   8      154.76      170.88     11.80 o 
   6   9   8       29.34       31.06      5.32 o 
   7   9   8       25.57       17.90      6.86 o 
  -7  10   8      286.20      302.94     17.79 o 
  -6  10   8        1.34        5.72      3.89 o 
  -5  10   8      138.57      154.47      9.86 o 
  -4  10   8      329.05      344.50     11.42 o 
  -3  10   8      487.56      475.43     13.85 o 
  -2  10   8       36.11       47.30      6.65 o 
  -1  10   8      788.98      754.37     13.48 o 
   0  10   8      123.65      131.61      4.65 o 
   1  10   8      876.54      833.42     11.65 o 
   2  10   8       51.41       55.43      3.70 o 
   3  10   8      539.89      527.68     13.40 o 
   4  10   8      339.19      367.84     11.30 o 
   5  10   8      148.05      153.08     10.25 o 
   6  10   8        0.13       -2.08      3.79 o 
   7  10   8      302.19      275.01     16.61 o 
  -6  11   8      174.17      175.76     10.01 o 
  -5  11   8      131.19      144.84      9.91 o 
  -4  11   8      786.40      747.77     18.56 o 
  -3  11   8      864.04      845.89     19.04 o 
  -2  11   8     1220.13     1222.81     26.80 o 
  -1  11   8       56.97       61.83      4.78 o 
   0  11   8     1862.79     1815.52     25.81 o 
   1  11   8       31.07       33.79      3.35 o 
   2  11   8     1270.92     1258.62     17.30 o 
   3  11   8      822.70      815.62     16.27 o 
   4  11   8      856.86      824.73     18.35 o 
   5  11   8      142.96      145.00      7.88 o 
   6  11   8      216.40      219.44     11.37 o 
  -6  12   8      107.96      126.14     11.51 o 
  -5  12   8      137.43      163.66      8.34 o 
  -4  12   8       90.86      103.40      7.28 o 
  -3  12   8      339.29      335.87     11.82 o 
  -2  12   8       26.43       29.61      5.90 o 
  -1  12   8      244.65      250.04      8.64 o 
   0  12   8       10.99       10.51      2.81 o 
   1  12   8      286.68      294.54      6.78 o 
   2  12   8       30.99       31.46      2.74 o 
   3  12   8      407.79      409.90     11.61 o 
   4  12   8      106.62      108.64      8.08 o 
   5  12   8      129.93      129.28      8.03 o 
   6  12   8       86.72       82.68     11.35 o 
  -5  13   8       45.40       36.50      5.45 o 
  -4  13   8      140.30      134.85     18.50 o 
  -3  13   8       65.25       52.92      7.38 o 
  -2  13   8        9.80        9.12      4.83 o 
  -1  13   8       85.91       75.22      3.25 o 
   0  13   8       41.54       40.05      5.76 o 
   1  13   8       87.33       95.56      8.34 o 
   2  13   8        7.27        5.16      1.86 o 
   3  13   8       56.98       52.17      6.51 o 
   4  13   8      131.75      130.31      9.96 o 
   5  13   8       35.42       25.45      7.54 o 
  -4  14   8        4.84       14.44      5.46 o 
  -3  14   8      465.09      457.77     17.09 o 
  -2  14   8      405.96      408.59     15.94 o 
  -1  14   8      273.37      267.70     11.17 o 
   0  14   8      102.59      110.27      6.36 o 
   1  14   8      260.43      263.19      8.58 o 
   2  14   8      405.02      398.22     14.51 o 
   3  14   8      437.23      438.67     15.77 o 
   4  14   8        9.23       11.80      7.07 o 
  -3  15   8       17.14       14.56      5.66 o 
  -2  15   8      234.14      232.65     11.32 o 
  -1  15   8      208.09      193.94     10.24 o 
   0  15   8      416.30      434.06     12.73 o 
   1  15   8      218.81      220.98     16.83 o 
   2  15   8      240.92      244.88     11.01 o 
   3  15   8       14.69       13.39      7.18 o 
   1   0   9        3.40        3.67      2.86 o 
   2   0   9       12.85       13.61      2.55 o 
   3   0   9       35.24       35.82      2.66 o 
   4   0   9      283.52      286.68      6.40 o 
   5   0   9      355.60      339.60      9.67 o 
   6   0   9     1320.26     1245.72     20.45 o 
   7   0   9       11.18       10.31      3.16 o 
   8   0   9       73.59       69.90      4.82 o 
   9   0   9       35.86       31.35      4.77 o 
  -9   1   9       68.60       64.92      4.88 o 
  -8   1   9      275.95      251.08      8.07 o 
  -7   1   9      113.82      113.74      5.53 o 
  -6   1   9      450.83      467.29      9.33 o 
  -5   1   9       32.42       35.82      4.48 o 
  -4   1   9     1397.80     1316.38     18.48 o 
  -3   1   9      520.00      521.55      8.68 o 
  -2   1   9     6461.24     6420.72    106.21 o 
  -1   1   9       45.48       54.29      3.70 o 
   0   1   9     3568.38     3699.14     58.71 o 
   1   1   9       69.29       76.83      4.20 o 
   2   1   9     6353.16     6382.87    106.41 o 
   3   1   9      569.20      566.79      9.13 o 
   4   1   9     1434.10     1376.65     22.58 o 
   5   1   9       44.47       50.14      4.69 o 
   6   1   9      378.28      375.47      8.93 o 
   7   1   9       89.26       87.57      6.55 o 
   8   1   9      242.87      231.75      8.60 o 
   9   1   9       61.61       58.98      8.11 o 
  -9   2   9      151.63      164.67     10.95 o 
  -8   2   9       95.87       89.63      5.23 o 
  -7   2   9      684.98      669.51     11.88 o 
  -6   2   9       84.40       88.99      4.32 o 
  -5   2   9     2939.66     2884.64     49.56 o 
  -4   2   9      453.70      479.34     10.20 o 
  -3   2   9     3950.19     3859.17     51.57 o 
  -2   2   9     1573.01     1585.01     25.17 o 
  -1   2   9     5889.05     5905.11    107.41 o 
   0   2   9       61.45       63.14      3.54 o 
   1   2   9     5827.52     5892.29     97.68 o 
   2   2   9     1672.70     1713.85     24.75 o 
   3   2   9     3987.51     3903.15     59.48 o 
   4   2   9      514.97      532.69     14.41 o 
   5   2   9     2940.46     2862.49     50.88 o 
   6   2   9       90.12       92.65      4.72 o 
   7   2   9      737.96      697.33     14.81 o 
   8   2   9       85.43       82.32      5.54 o 
   9   2   9      146.47      149.22      9.64 o 
  -8   3   9      238.17      228.64     12.48 o 
  -7   3   9      121.22      111.77      4.66 o 
  -6   3   9      204.17      208.16      6.82 o 
  -5   3   9      401.39      405.91      7.36 o 
  -4   3   9     1784.64     1804.59     30.89 o 
  -3   3   9      166.04      169.34      4.66 o 
  -2   3   9       39.69       24.49      2.72 o 
  -1   3   9     1337.46     1333.60     21.33 o 
   0   3   9     4603.25     4594.08     71.11 o 
   1   3   9     1407.70     1440.00     21.13 o 
   2   3   9       68.89       61.19      3.11 o 
   3   3   9      192.03      205.94     10.46 o 
   4   3   9     1826.94     1840.87     31.49 o 
   5   3   9      437.62      433.51      9.27 o 
   6   3   9      200.57      186.08      7.10 o 
   7   3   9       90.51       83.00      5.28 o 
   8   3   9      244.19      235.23      8.05 o 
  -8   4   9       94.83      110.56     13.06 o 
  -7   4   9        9.56       11.73      2.44 o 
  -6   4   9      162.86      167.99     10.60 o 
  -5   4   9      255.14      253.94      6.17 o 
  -4   4   9      146.85      147.12      6.19 o 
  -3   4   9     1309.33     1369.68     17.84 o 
  -2   4   9      747.79      758.13      9.89 o 
  -1   4   9      813.03      810.53     13.17 o 
   0   4   9     1799.26     1829.20     26.28 o 
   1   4   9      761.36      745.28     13.27 o 
   2   4   9      718.31      731.79     12.35 o 
   3   4   9     1261.21     1315.45     19.50 o 
   4   4   9      119.71      118.02      7.23 o 
   5   4   9      301.22      290.52     10.70 o 
   6   4   9      176.19      172.81      8.35 o 
   7   4   9       13.74       12.86      3.15 o 
   8   4   9       94.29       98.47      8.68 o 
  -8   5   9      218.00      206.23     17.17 o 
  -7   5   9      125.22      120.31      9.72 o 
  -6   5   9      642.42      656.38      8.99 o 
  -5   5   9      339.63      337.17      5.43 o 
  -4   5   9      272.22      271.68      7.67 o 
  -3   5   9       52.98       53.71      3.18 o 
  -2   5   9     2016.01     2008.22     24.78 o 
  -1   5   9      200.25      214.43      5.70 o 
   0   5   9     3668.60     3660.62     54.41 o 
   1   5   9      180.24      197.97      6.76 o 
   2   5   9     1856.41     1875.19     26.51 o 
   3   5   9       50.51       54.85      3.95 o 
   4   5   9      338.88      336.35      9.57 o 
   5   5   9      298.41      293.43     11.01 o 
   6   5   9      630.55      640.18     18.72 o 
   7   5   9      150.43      150.27     10.01 o 
   8   5   9      244.86      235.99     12.85 o 
  -8   6   9       53.41       56.43      8.37 o 
  -7   6   9      266.45      281.28     16.48 o 
  -6   6   9      106.14      105.81      9.38 o 
  -5   6   9     1439.51     1421.22     32.62 o 
  -4   6   9      415.24      412.87     13.72 o 
  -3   6   9     1810.14     1796.70     27.90 o 
  -2   6   9      401.74      401.61     12.45 o 
  -1   6   9     3965.30     3941.42     62.82 o 
   0   6   9     1046.29      981.81     14.80 o 
   1   6   9     4063.72     4089.09     64.06 o 
   2   6   9      343.46      364.89      7.34 o 
   3   6   9     1737.51     1746.38     24.95 o 
   4   6   9      394.81      406.59     12.40 o 
   5   6   9     1391.02     1386.93     26.64 o 
   6   6   9      118.12      108.05      8.02 o 
   7   6   9      262.46      300.61     13.39 o 
   8   6   9       63.94       61.20     10.14 o 
  -8   7   9       69.41       64.49      8.80 o 
  -7   7   9       68.73       72.39      9.06 o 
  -6   7   9       22.96       23.87      7.21 o 
  -5   7   9        9.53        8.34      5.03 o 
  -4   7   9      226.64      222.80     19.08 o 
  -3   7   9      334.12      348.85      7.77 o 
  -2   7   9        9.51        8.79      2.60 o 
  -1   7   9       86.84       89.29      6.31 o 
   0   7   9      167.47      185.91      5.92 o 
   1   7   9       81.11       86.00      4.17 o 
   2   7   9       15.72       14.63      3.37 o 
   3   7   9      309.76      313.47      6.10 o 
   4   7   9      203.69      208.10     10.28 o 
   5   7   9        3.49        5.42      4.28 o 
   6   7   9       28.96       30.13      5.59 o 
   7   7   9       83.13       97.23      8.57 o 
   8   7   9       65.63       73.10      7.70 o 
  -7   8   9       55.28       64.42      8.62 o 
  -6   8   9        6.26        9.80      4.64 o 
  -5   8   9      675.78      680.33     20.13 o 
  -4   8   9      507.01      515.44     16.44 o 
  -3   8   9      298.20      293.89      5.70 o 
  -2   8   9      643.51      665.82     11.38 o 
  -1   8   9      105.61      109.89      4.29 o 
   0   8   9      400.44      390.01      8.28 o 
   1   8   9      174.97      182.67      5.06 o 
   2   8   9      701.06      720.27     13.51 o 
   3   8   9      393.94      363.32      7.81 o 
   4   8   9      526.37      515.63     14.08 o 
   5   8   9      677.73      696.58     29.27 o 
   6   8   9        2.53       -2.32      4.18 o 
   7   8   9       51.81       56.72      8.94 o 
  -7   9   9       18.30       15.69      6.14 o 
  -6   9   9      220.43      225.44     11.70 o 
  -5   9   9       54.31       52.49      8.66 o 
  -4   9   9     1560.41     1611.70     34.75 o 
  -3   9   9      203.92      222.79      8.70 o 
  -2   9   9      250.42      256.10      7.72 o 
  -1   9   9      154.12      149.69      6.62 o 
   0   9   9     1288.08     1304.01     17.03 o 
   1   9   9      118.19      113.22      5.18 o 
   2   9   9      364.82      354.81      7.18 o 
   3   9   9      242.24      178.39     37.73 o 
   4   9   9     1471.45     1517.61     31.17 o 
   5   9   9       44.48       32.84      6.08 o 
   6   9   9      222.55      229.19     13.50 o 
   7   9   9       15.06       14.50      5.31 o 
  -7  10   9      209.08      215.85     18.09 o 
  -6  10   9       25.32       25.88      5.62 o 
  -5  10   9      125.59      115.16      9.79 o 
  -4  10   9       42.94       33.09      5.65 o 
  -3  10   9      867.80      909.44     20.22 o 
  -2  10   9      142.26      142.03      6.22 o 
  -1  10   9      251.32      262.32      9.12 o 
   0  10   9        1.96        2.24      2.69 o 
   1  10   9      282.93      279.06      6.12 o 
   2  10   9      124.96      133.25      6.41 o 
   3  10   9      822.15      847.15     19.70 o 
   4  10   9       40.52       32.12      5.17 o 
   5  10   9      128.79      133.68      7.94 o 
   6  10   9       17.11       13.24      5.93 o 
   7  10   9      214.14      189.99     17.11 o 
  -6  11   9        3.42        5.33      5.49 o 
  -5  11   9        1.62        0.79      4.21 o 
  -4  11   9      109.58      108.88      8.21 o 
  -3  11   9      360.33      329.91     11.88 o 
  -2  11   9       15.14       11.55      4.91 o 
  -1  11   9       18.63       19.75      2.77 o 
   0  11   9        9.78        8.63      2.64 o 
   1  11   9       17.14       16.81      2.77 o 
   2  11   9       15.92       16.59      3.67 o 
   3  11   9      389.73      354.29     10.34 o 
   4  11   9      109.01      113.30      6.67 o 
   5  11   9        4.97        3.79      4.72 o 
   6  11   9        3.38        6.32      4.36 o 
  -5  12   9       61.48       67.68      7.15 o 
  -4  12   9       41.61       46.31      6.15 o 
  -3  12   9      338.14      314.36     12.34 o 
  -2  12   9      384.36      384.85     12.28 o 
  -1  12   9      419.70      416.24     13.50 o 
   0  12   9       65.30       68.40      4.31 o 
   1  12   9      399.82      415.95      9.31 o 
   2  12   9      358.30      368.00      8.54 o 
   3  12   9      317.54      321.87      9.61 o 
   4  12   9       30.37       40.38      5.41 o 
   5  12   9       70.43       77.56      7.07 o 
  -5  13   9        3.00        5.17      4.33 o 
  -4  13   9       36.08       31.35      5.70 o 
  -3  13   9       35.04       37.54      6.67 o 
  -2  13   9      807.33      771.89     22.85 o 
  -1  13   9       27.81       22.29      5.68 o 
   0  13   9      607.76      605.81     14.67 o 
   1  13   9       33.12       26.86      3.38 o 
   2  13   9      793.02      774.75     21.96 o 
   3  13   9       40.39       40.35      6.10 o 
   4  13   9       17.78       15.21      5.52 o 
   5  13   9        4.10       -1.07      3.88 o 
  -4  14   9        0.93       -1.83      7.95 o 
  -3  14   9       39.34       38.02      6.49 o 
  -2  14   9       29.89       27.46      6.58 o 
  -1  14   9      297.26      305.60     13.97 o 
   0  14   9       10.94        9.61      4.84 o 
   1  14   9      304.88      315.82      8.75 o 
   2  14   9       33.51       36.78      6.07 o 
   3  14   9       46.89       49.97      7.32 o 
   4  14   9        0.22        3.83      7.40 o 
  -2  15   9       57.94       75.78      9.02 o 
  -1  15   9       45.24       46.84      8.05 o 
   0  15   9        7.56       12.44      5.23 o 
   1  15   9       46.77       57.46      6.29 o 
   2  15   9       53.26       63.53      8.02 o 
   0   0  10      397.19      368.64     11.87 o 
   1   0  10     6926.22     6887.58    123.50 o 
   2   0  10      796.35      791.29     12.05 o 
   3   0  10     6039.97     5708.28    214.98 o 
   4   0  10      181.92      190.38      6.64 o 
   5   0  10      534.99      493.51     12.39 o 
   6   0  10      106.46       99.46      8.27 o 
   7   0  10      172.09      193.37      7.43 o 
   8   0  10       88.88       81.40      5.58 o 
  -8   1  10       81.99       71.52      5.00 o 
  -7   1  10      379.12      345.42      8.38 o 
  -6   1  10      297.28      303.24      7.93 o 
  -5   1  10      209.79      218.54      7.26 o 
  -4   1  10      431.31      409.61      8.26 o 
  -3   1  10       18.81       18.46      2.81 o 
  -2   1  10     2135.37     2139.20     32.51 o 
  -1   1  10     1015.14     1141.84     17.65 o 
   0   1  10     4115.66     4149.80     69.27 o 
   1   1  10      989.00     1107.90     17.59 o 
   2   1  10     1912.55     1924.05     27.33 o 
   3   1  10       17.59       16.44      2.96 o 
   4   1  10      436.19      420.04      9.98 o 
   5   1  10      187.47      193.02      7.89 o 
   6   1  10      279.90      290.71      8.29 o 
   7   1  10      371.49      328.86      8.74 o 
   8   1  10       47.12       38.49      4.64 o 
  -8   2  10       13.30       13.47      4.34 o 
  -7   2  10       20.72       23.89      3.80 o 
  -6   2  10       40.54       38.66      3.47 o 
  -5   2  10      202.57      188.42      6.65 o 
  -4   2  10      519.28      532.91     10.34 o 
  -3   2  10      205.72      188.00      5.07 o 
  -2   2  10      190.45      201.40      8.23 o 
  -1   2  10      481.84      481.50     10.44 o 
   0   2  10       90.69       89.94      4.23 o 
   1   2  10      456.01      459.51      9.04 o 
   2   2  10      185.39      183.75      7.62 o 
   3   2  10      207.43      181.17      6.90 o 
   4   2  10      573.56      619.39     13.19 o 
   5   2  10      181.14      165.31      6.61 o 
   6   2  10       38.41       40.38      3.81 o 
   7   2  10       22.28       18.95      3.66 o 
   8   2  10       10.57       11.04      4.04 o 
  -8   3  10      171.95      164.69     13.68 o 
  -7   3  10       63.63       75.02      3.77 o 
  -6   3  10     1273.76     1261.48     18.85 o 
  -5   3  10      306.96      316.12     10.23 o 
  -4   3  10     1276.36     1268.06     21.74 o 
  -3   3  10      121.56      120.43      4.50 o 
  -2   3  10     5977.86     5778.61     94.60 o 
  -1   3  10      158.01      172.57      7.06 o 
   0   3  10      488.39      423.22      9.49 o 
   1   3  10      169.46      182.95      5.76 o 
   2   3  10     5739.75     5634.79     93.48 o 
   3   3  10      139.31      139.09      5.16 o 
   4   3  10     1190.93     1201.89     23.16 o 
   5   3  10      338.62      367.29     11.45 o 
   6   3  10     1283.56     1278.09     20.52 o 
   7   3  10       57.60       67.65      4.89 o 
   8   3  10      184.62      195.48     10.54 o 
  -8   4  10       22.28       20.27      8.09 o 
  -7   4  10      377.81      378.97     15.62 o 
  -6   4  10      158.81      158.64      4.97 o 
  -5   4  10      581.44      577.24     15.32 o 
  -4   4  10       39.90       50.67      3.70 o 
  -3   4  10      913.44      905.80     12.06 o 
  -2   4  10      777.23      780.03     12.45 o 
  -1   4  10     3730.87     3638.31     61.54 o 
   0   4  10        0.74        2.12      2.48 o 
   1   4  10     4007.36     3858.11     57.93 o 
   2   4  10      813.26      851.60     13.83 o 
   3   4  10      673.48      652.47     13.86 o 
   4   4  10       40.11       30.36      5.92 o 
   5   4  10      520.51      527.33     16.17 o 
   6   4  10      173.72      166.39      9.98 o 
   7   4  10      418.34      448.56     13.43 o 
   8   4  10       16.45       12.67      5.37 o 
  -8   5  10       36.92       37.36      8.86 o 
  -7   5  10       68.80       68.82     10.24 o 
  -6   5  10        9.71        9.82      1.73 o 
  -5   5  10      349.79      336.74      7.17 o 
  -4   5  10      450.64      441.35     16.57 o 
  -3   5  10      507.92      498.52      7.89 o 
  -2   5  10      302.59      305.61      5.80 o 
  -1   5  10       94.14       89.39      6.16 o 
   0   5  10     2322.67     2313.79     33.81 o 
   1   5  10       94.13       96.14      5.52 o 
   2   5  10      384.45      394.57      7.97 o 
   3   5  10      484.37      494.19      9.86 o 
   4   5  10      380.45      365.59     11.53 o 
   5   5  10      380.63      372.69     15.53 o 
   6   5  10        7.36       12.29      5.61 o 
   7   5  10       69.51       73.35      7.18 o 
   8   5  10       43.66       45.73      6.73 o 
  -8   6  10       60.30       61.55      9.11 o 
  -7   6  10      164.68      158.41     11.94 o 
  -6   6  10       27.70       27.21      8.60 o 
  -5   6  10      571.82      548.01      8.10 o 
  -4   6  10       12.38       11.73      1.98 o 
  -3   6  10       38.95       39.35      3.57 o 
  -2   6  10       65.61       61.74      3.76 o 
  -1   6  10     1184.72     1198.40     21.73 o 
   0   6  10        0.40        3.57      2.81 o 
   1   6  10     1132.03     1173.33     21.95 o 
   2   6  10       67.37       69.05      4.85 o 
   3   6  10       57.55       62.41      4.19 o 
   4   6  10        7.42        6.34      4.80 o 
   5   6  10      599.29      560.80     18.64 o 
   6   6  10       33.74       35.50      5.88 o 
   7   6  10      157.26      145.96      9.89 o 
   8   6  10       67.79       75.37      7.66 o 
  -7   7  10       65.50       68.69      8.73 o 
  -6   7  10      724.38      719.45     21.91 o 
  -5   7  10        7.81       11.58      5.47 o 
  -4   7  10     2308.21     2248.59     38.30 o 
  -3   7  10      291.55      286.06      6.47 o 
  -2   7  10      398.27      370.26     17.16 o 
  -1   7  10       19.09       13.87      3.30 o 
   0   7  10     2381.00     2330.30     38.33 o 
   1   7  10       25.13       22.45      3.35 o 
   2   7  10      462.37      472.36     10.26 o 
   3   7  10      299.52      298.68     10.91 o 
   4   7  10     2301.62     2291.99     46.47 o 
   5   7  10        6.31        9.16      4.93 o 
   6   7  10      691.79      696.68     18.77 o 
   7   7  10       71.17       57.62      7.25 o 
  -7   8  10      255.32      229.95     13.44 o 
  -6   8  10       28.78       24.89      6.54 o 
  -5   8  10      660.14      642.38     20.32 o 
  -4   8  10       68.55       65.24      8.81 o 
  -3   8  10     1016.35      975.31     15.20 o 
  -2   8  10      355.61      345.95      7.76 o 
  -1   8  10     1081.79     1067.47     16.74 o 
   0   8  10      784.73      802.28     14.45 o 
   1   8  10      783.67      761.14     19.79 o 
   2   8  10      371.39      358.98      8.97 o 
   3   8  10     1157.24     1101.63     18.75 o 
   4   8  10       79.57       85.26      8.03 o 
   5   8  10      639.88      652.69     16.07 o 
   6   8  10       25.18       20.64      7.14 o 
   7   8  10      253.04      235.17     11.96 o 
  -7   9  10       24.54       37.10     10.16 o 
  -6   9  10       63.72       64.88     12.30 o 
  -5   9  10       87.70       95.85     10.89 o 
  -4   9  10       16.70       16.32      6.33 o 
  -3   9  10       55.04       55.14      3.69 o 
  -2   9  10      217.39      216.89      9.20 o 
  -1   9  10        9.72        6.14      2.51 o 
   0   9  10      444.84      431.97      9.78 o 
   1   9  10       10.21        4.57      3.03 o 
   2   9  10      201.20      207.85      7.06 o 
   3   9  10       48.32       46.20      3.13 o 
   4   9  10       22.22       18.38      6.83 o 
   5   9  10       75.63       75.57      6.83 o 
   6   9  10       65.04       62.53      9.81 o 
   7   9  10       26.93       27.82      6.40 o 
  -6  10  10       78.51       61.97     10.31 o 
  -5  10  10      421.73      439.87     15.55 o 
  -4  10  10       26.99       27.05      6.25 o 
  -3  10  10      164.03      186.35      9.41 o 
  -2  10  10      158.63      151.26      6.22 o 
  -1  10  10      429.70      424.91      8.04 o 
   0  10  10       67.54       63.28      4.14 o 
   1  10  10      441.41      426.70     10.30 o 
   2  10  10      142.71      137.81      6.15 o 
   3  10  10      189.07      187.77     10.75 o 
   4  10  10       23.84       22.92      5.70 o 
   5  10  10      399.31      414.63     16.39 o 
   6  10  10       73.69       74.95      7.95 o 
  -6  11  10      245.75      265.85     13.23 o 
  -5  11  10       83.62       72.45      7.94 o 
  -4  11  10      763.29      750.12     22.15 o 
  -3  11  10      280.67      296.62     11.74 o 
  -2  11  10      922.51      931.03     17.30 o 
  -1  11  10       22.73       20.21      1.80 o 
   0  11  10      809.12      811.65     13.30 o 
   1  11  10       20.45       18.82      2.83 o 
   2  11  10      861.92      882.52     14.12 o 
   3  11  10      268.67      286.16     16.08 o 
   4  11  10      864.22      835.40     19.29 o 
   5  11  10       76.14       72.09      8.37 o 
   6  11  10      281.64      294.60     12.83 o 
  -5  12  10      198.87      191.95     10.76 o 
  -4  12  10        9.50        4.92      5.26 o 
  -3  12  10      183.94      191.41     10.85 o 
  -2  12  10        3.51        6.76      5.49 o 
  -1  12  10      343.57      307.03     12.42 o 
   0  12  10        4.08        7.52      2.61 o 
   1  12  10      374.74      369.29      7.85 o 
   2  12  10        2.97        6.58      2.48 o 
   3  12  10      192.28      212.40     12.90 o 
   4  12  10       14.23       15.42      4.20 o 
   5  12  10      210.26      179.69     11.30 o 
  -4  13  10       87.11       83.62      8.75 o 
  -3  13  10        1.37        2.28      4.26 o 
  -2  13  10        4.46        5.68      4.98 o 
  -1  13  10       68.42       66.74      7.10 o 
   0  13  10       50.77       50.19      4.44 o 
   1  13  10       63.99       65.18      4.19 o 
   2  13  10        4.22        1.25      4.72 o 
   3  13  10        0.77       -2.74      3.68 o 
   4  13  10       92.31       92.42      7.19 o 
  -3  14  10      335.41      333.13     13.28 o 
  -2  14  10       14.24       12.81      5.85 o 
  -1  14  10      447.44      427.07     15.22 o 
   0  14  10      205.42      229.58     11.45 o 
   1  14  10      437.97      415.34     19.51 o 
   2  14  10       11.30       10.64      4.77 o 
   3  14  10      354.05      335.47     14.27 o 
  -1  15  10       27.78       31.98      7.25 o 
   0  15  10      545.67      561.29     17.68 o 
   1  15  10       29.06       37.59     11.03 o 
   1   0  11     1050.64     1158.36     19.52 o 
   2   0  11      127.56      129.63      6.65 o 
   3   0  11      915.82      888.12     14.87 o 
   4   0  11        3.63        4.68      2.88 o 
   5   0  11       34.50       29.02      4.58 o 
   6   0  11      210.25      205.70      6.80 o 
   7   0  11        9.11       13.19      3.44 o 
   8   0  11       44.55       43.01      4.61 o 
  -8   1  11      322.93      297.92     14.07 o 
  -7   1  11      132.24      119.25      6.19 o 
  -6   1  11      421.40      431.22     10.17 o 
  -5   1  11      237.72      234.92      8.09 o 
  -4   1  11      290.68      286.85      9.80 o 
  -3   1  11      459.52      465.80     10.56 o 
  -2   1  11     3787.03     3662.68    115.20 o 
  -1   1  11      373.54      396.30      8.90 o 
   0   1  11     1597.49     1506.65     25.82 o 
   1   1  11      361.17      388.12      9.00 o 
   2   1  11     3783.75     3831.05     60.21 o 
   3   1  11      432.09      441.78     11.01 o 
   4   1  11      384.30      380.74      7.95 o 
   5   1  11      262.28      261.22      7.12 o 
   6   1  11      435.42      443.75     12.64 o 
   7   1  11      112.11      118.60      6.25 o 
   8   1  11      261.30      237.04      9.23 o 
  -8   2  11        9.97       12.70      3.87 o 
  -7   2  11      404.12      394.49      8.87 o 
  -6   2  11       43.04       49.61      4.49 o 
  -5   2  11     1689.39     1640.80     29.48 o 
  -4   2  11      139.52      136.90      4.83 o 
  -3   2  11     2693.30     2650.93     39.23 o 
  -2   2  11      661.29      668.50     11.39 o 
  -1   2  11     3752.59     3464.72    120.28 o 
   0   2  11      215.89      242.25      6.75 o 
   1   2  11     3970.29     3881.24     57.97 o 
   2   2  11      652.21      654.20     12.77 o 
   3   2  11     2447.52     2405.07     39.98 o 
   4   2  11      131.62      135.37      7.08 o 
   5   2  11     1765.56     1750.23     31.69 o 
   6   2  11       46.45       54.32      4.69 o 
   7   2  11      355.82      357.64     12.49 o 
   8   2  11        9.41       12.26      3.97 o 
  -8   3  11      213.50      192.84     12.30 o 
  -7   3  11       11.45       16.04      3.29 o 
  -6   3  11      115.09      116.75      5.42 o 
  -5   3  11      124.49      132.73      6.93 o 
  -4   3  11     1266.00     1255.79     19.33 o 
  -3   3  11     1722.37     1692.61     27.48 o 
  -2   3  11     1932.82     1897.32     26.81 o 
  -1   3  11      230.98      246.76      7.73 o 
   0   3  11     1185.05     1143.78     21.37 o 
   1   3  11      239.85      256.90      7.38 o 
   2   3  11     1940.56     1940.07     29.98 o 
   3   3  11     1721.76     1664.01     28.08 o 
   4   3  11     1396.44     1430.25     24.80 o 
   5   3  11      152.39      154.72      9.33 o 
   6   3  11      131.28      134.05     10.69 o 
   7   3  11        9.50       11.99      3.69 o 
   8   3  11      187.49      179.18     10.46 o 
  -8   4  11       52.47       47.30      8.39 o 
  -7   4  11        7.56        9.88      7.79 o 
  -6   4  11      104.14      111.20      5.68 o 
  -5   4  11      177.14      176.00     10.08 o 
  -4   4  11      147.05      153.89      6.11 o 
  -3   4  11      664.32      688.93     10.61 o 
  -2   4  11      160.50      169.53      6.49 o 
  -1   4  11      576.59      535.47     12.21 o 
   0   4  11     1346.50     1358.51     20.99 o 
   1   4  11      571.36      547.24     11.63 o 
   2   4  11      147.30      146.57      5.71 o 
   3   4  11      578.25      590.73     11.36 o 
   4   4  11      150.11      163.35      6.31 o 
   5   4  11      206.73      209.58     12.89 o 
   6   4  11      108.04      120.32      7.74 o 
   7   4  11        2.42        2.15      4.97 o 
   8   4  11       49.68       48.88      6.93 o 
  -8   5  11      239.57      213.62     15.11 o 
  -7   5  11        1.06        2.59      6.81 o 
  -6   5  11      325.26      342.33      5.92 o 
  -5   5  11       67.84       73.53      4.85 o 
  -4   5  11     1105.44     1105.26     20.84 o 
  -3   5  11       11.38       14.38      2.44 o 
  -2   5  11      940.86      922.21     17.00 o 
  -1   5  11       14.46       17.16      3.58 o 
   0   5  11     3252.16     3188.61     51.37 o 
   1   5  11       15.82       22.03      3.74 o 
   2   5  11     1115.72     1085.28     19.04 o 
   3   5  11       10.13       11.00      2.82 o 
   4   5  11      983.50     1028.92     17.37 o 
   5   5  11       63.07       68.83      6.51 o 
   6   5  11      364.51      361.49     13.50 o 
   7   5  11        1.36        4.61      5.35 o 
   8   5  11      245.78      264.45     12.36 o 
  -7   6  11      471.67      483.72     20.68 o 
  -6   6  11      112.30      120.83      9.90 o 
  -5   6  11      745.30      751.56     10.85 o 
  -4   6  11       12.62       13.45      2.36 o 
  -3   6  11     2176.90     2172.95     36.87 o 
  -2   6  11      204.50      206.29      5.31 o 
  -1   6  11     2212.77     2250.10     36.04 o 
   0   6  11       28.17       31.59      4.14 o 
   1   6  11     2129.59     2186.02     38.67 o 
   2   6  11      216.18      220.73      6.40 o 
   3   6  11     2180.13     2171.77     42.87 o 
   4   6  11       13.18        6.78      2.89 o 
   5   6  11      737.61      717.51     19.61 o 
   6   6  11       99.96      119.32      8.60 o 
   7   6  11      452.94      433.98     18.41 o 
  -7   7  11       85.62       76.99     10.99 o 
  -6   7  11       50.79       51.34      8.08 o 
  -5   7  11      136.50      140.11     13.09 o 
  -4   7  11      162.24      157.23      6.60 o 
  -3   7  11       97.09       96.21      4.66 o 
  -2   7  11        1.98        2.83      2.23 o 
  -1   7  11      453.17      431.10     10.83 o 
   0   7  11       92.86       94.42      8.50 o 
   1   7  11      452.69      443.52     10.80 o 
   2   7  11        0.12        2.81      3.14 o 
   3   7  11      113.93      109.49      5.47 o 
   4   7  11      161.08      165.00     12.85 o 
   5   7  11      126.30      118.77      8.46 o 
   6   7  11       47.12       42.36      7.40 o 
   7   7  11       89.65       93.06      9.13 o 
  -7   8  11      148.48      152.70     17.01 o 
  -6   8  11        8.17        9.07      6.50 o 
  -5   8  11      251.94      235.83     15.11 o 
  -4   8  11       10.40        8.50      1.52 o 
  -3   8  11      850.83      830.74     13.79 o 
  -2   8  11      544.59      510.01     11.52 o 
  -1   8  11      246.47      247.81      9.22 o 
   0   8  11        5.47        3.90      3.25 o 
   1   8  11      371.26      370.74      8.18 o 
   2   8  11      562.50      534.36     10.33 o 
   3   8  11      831.50      803.88     13.23 o 
   4   8  11        7.29        7.79      6.99 o 
   5   8  11      205.10      203.02     11.98 o 
   6   8  11       11.11        6.25      6.95 o 
   7   8  11      153.35      152.14     11.39 o 
  -6   9  11      697.33      708.30     28.17 o 
  -5   9  11       12.38        4.27      6.17 o 
  -4   9  11      843.59      836.63     23.17 o 
  -3   9  11        7.45        7.38      2.16 o 
  -2   9  11     1096.71     1096.39     21.14 o 
  -1   9  11       21.88       21.42      2.37 o 
   0   9  11     1189.06     1192.27     22.18 o 
   1   9  11       19.81       15.37      4.15 o 
   2   9  11     1018.17     1014.44     18.67 o 
   3   9  11        8.24       10.99      2.83 o 
   4   9  11      830.11      821.43     22.92 o 
   5   9  11       11.69        8.50      4.88 o 
   6   9  11      668.01      661.61     23.09 o 
  -6  10  11       22.98       17.09      6.29 o 
  -5  10  11      211.29      224.39     11.62 o 
  -4  10  11      100.92      105.08      9.94 o 
  -3  10  11      224.14      234.26     10.40 o 
  -2  10  11       31.55       34.83      3.53 o 
  -1  10  11      351.10      346.43      8.38 o 
   0  10  11        3.96        6.92      2.28 o 
   1  10  11      317.26      331.79      8.59 o 
   2  10  11       25.11       30.40      3.41 o 
   3  10  11      253.66      264.46      6.58 o 
   4  10  11       91.31      103.81     10.86 o 
   5  10  11      242.62      243.48     10.59 o 
   6  10  11       29.82       23.77      7.70 o 
  -5  11  11       63.47       54.39      7.96 o 
  -4  11  11       57.83       56.97      7.83 o 
  -3  11  11       61.77       78.19     10.33 o 
  -2  11  11       39.44       44.61      3.68 o 
  -1  11  11       81.49       76.47      4.34 o 
   0  11  11       50.15       51.16      4.29 o 
   1  11  11       75.82       80.17      4.14 o 
   2  11  11       36.95       35.81      3.73 o 
   3  11  11       68.22       77.93      7.54 o 
   4  11  11       58.73       55.96      8.35 o 
   5  11  11       78.10       82.11      8.07 o 
  -5  12  11      170.26      178.35     11.67 o 
  -4  12  11       74.30       79.07      8.16 o 
  -3  12  11      290.13      277.42     13.25 o 
  -2  12  11        8.81        2.35      5.35 o 
  -1  12  11      729.33      704.25     16.54 o 
   0  12  11        1.12        1.54      2.42 o 
   1  12  11      649.14      621.62     13.15 o 
   2  12  11        8.91        7.84      2.44 o 
   3  12  11      288.69      290.76     10.50 o 
   4  12  11       74.56       71.81      6.67 o 
   5  12  11      210.58      230.01     10.32 o 
  -4  13  11      116.29      101.99     13.34 o 
  -3  13  11        8.35        6.63      5.86 o 
  -2  13  11      404.96      397.60     15.26 o 
  -1  13  11        6.03        8.25      6.26 o 
   0  13  11      439.08      412.87     11.36 o 
   1  13  11        7.31        5.85      2.82 o 
   2  13  11      381.34      366.06     13.34 o 
   3  13  11        7.82       10.08      4.33 o 
   4  13  11      129.48      133.62      7.88 o 
  -2  14  11       24.06       19.49      6.61 o 
  -1  14  11      142.89      138.43     10.46 o 
   0  14  11       16.72        9.46      5.37 o 
   1  14  11      171.72      170.00      7.73 o 
   2  14  11       29.02       26.90      5.48 o 
   0   0  12        1.71        1.71      4.26 o 
   1   0  12     3938.34     4092.27     64.87 o 
   2   0  12      165.67      188.12      7.62 o 
   3   0  12     1736.56     1793.92     27.17 o 
   4   0  12      167.50      154.74      5.69 o 
   5   0  12     2479.64     2384.42     45.26 o 
   6   0  12      289.02      305.47     10.29 o 
   7   0  12      394.44      394.65     11.38 o 
   8   0  12        0.85        0.31      3.57 o 
  -8   1  12        6.90        8.84      3.66 o 
  -7   1  12       98.21       88.76      5.82 o 
  -6   1  12      241.42      226.00      8.81 o 
  -5   1  12       51.85       45.26      6.33 o 
  -4   1  12     1186.70     1187.63     18.04 o 
  -3   1  12      492.27      501.48      9.68 o 
  -2   1  12     1137.73     1106.03     18.98 o 
  -1   1  12      105.69       93.22      5.45 o 
   0   1  12     1117.17     1142.29     20.20 o 
   1   1  12      125.85      110.38      6.59 o 
   2   1  12     1030.66     1002.52     16.76 o 
   3   1  12      449.25      424.39     14.25 o 
   4   1  12     1044.44     1042.54     19.98 o 
   5   1  12       69.37       73.44      5.91 o 
   6   1  12      279.45      262.17      8.84 o 
   7   1  12       78.58       68.09      5.20 o 
   8   1  12        1.15        6.93      4.24 o 
  -8   2  12      107.89      105.87      9.85 o 
  -7   2  12       32.80       21.32      3.90 o 
  -6   2  12      122.85      134.75      5.40 o 
  -5   2  12       78.95       89.44      7.60 o 
  -4   2  12      109.89      114.86      5.86 o 
  -3   2  12      197.07      211.33      6.81 o 
  -2   2  12       50.89       61.08      4.27 o 
  -1   2  12      460.97      486.60      9.52 o 
   0   2  12      474.90      497.00     12.20 o 
   1   2  12      456.10      460.00     10.16 o 
   2   2  12       59.64       63.15      5.08 o 
   3   2  12      185.93      195.03      6.78 o 
   4   2  12      109.39      125.46      7.77 o 
   5   2  12       85.91       97.85      8.87 o 
   6   2  12      102.12      127.88      9.45 o 
   7   2  12       23.28       14.36      5.01 o 
   8   2  12       88.57       88.92      7.60 o 
  -8   3  12      259.12      261.39     14.52 o 
  -7   3  12       23.87       18.74      3.10 o 
  -6   3  12      319.22      315.77      7.49 o 
  -5   3  12      229.01      220.86      8.48 o 
  -4   3  12     1287.71     1263.42     18.95 o 
  -3   3  12     1653.21     1624.63     25.35 o 
  -2   3  12     2431.13     2436.62     38.48 o 
  -1   3  12       62.81       78.91      5.76 o 
   0   3  12     5443.11     5521.64    102.49 o 
   1   3  12       82.84       88.24      6.67 o 
   2   3  12     2254.41     2249.86     36.96 o 
   3   3  12     1576.34     1554.99     30.01 o 
   4   3  12     1387.90     1346.75     27.85 o 
   5   3  12      238.48      231.21      9.30 o 
   6   3  12      341.52      339.39     14.08 o 
   7   3  12       27.05       16.67      5.39 o 
   8   3  12      260.64      257.65     14.50 o 
  -8   4  12       21.25       30.37      8.20 o 
  -7   4  12      234.84      243.82     13.60 o 
  -6   4  12       33.73       36.38      3.95 o 
  -5   4  12       84.41       83.87      7.58 o 
  -4   4  12      425.32      413.90      8.25 o 
  -3   4  12     2070.72     2106.56     31.67 o 
  -2   4  12      234.74      233.94      7.61 o 
  -1   4  12     2956.02     2919.06     47.54 o 
   0   4  12      599.01      593.81     12.17 o 
   1   4  12     2843.84     2811.69     44.44 o 
   2   4  12      203.66      197.13      7.35 o 
   3   4  12     2130.61     2126.11     34.53 o 
   4   4  12      415.99      395.65      9.23 o 
   5   4  12       43.02       54.02      6.54 o 
   6   4  12       27.85       30.30      7.01 o 
   7   4  12      270.73      278.37     12.71 o 
   8   4  12       25.54       23.47      7.89 o 
  -7   5  12       27.78       35.12      7.81 o 
  -6   5  12       23.27       36.57     10.02 o 
  -5   5  12      380.73      352.34      8.55 o 
  -4   5  12      154.17      178.70      8.19 o 
  -3   5  12      122.54      128.12      5.00 o 
  -2   5  12       91.17       97.32      4.58 o 
  -1   5  12       10.25       15.76      3.83 o 
   0   5  12     1212.79     1175.43     19.95 o 
   1   5  12       14.77       20.49      4.02 o 
   2   5  12       78.68       76.55      5.23 o 
   3   5  12      101.25      112.78      5.92 o 
   4   5  12      167.19      178.45      5.64 o 
   5   5  12      353.41      340.59     12.84 o 
   6   5  12       12.36       17.66      7.00 o 
   7   5  12       25.54       29.47      7.18 o 
  -7   6  12      223.84      226.12     14.67 o 
  -6   6  12       30.15       25.37      8.12 o 
  -5   6  12      158.18      162.82      4.76 o 
  -4   6  12        1.00        2.30      2.33 o 
  -3   6  12      524.84      533.51      9.20 o 
  -2   6  12       93.83       88.76      4.30 o 
  -1   6  12      181.84      168.23      6.57 o 
   0   6  12       27.79       36.13      5.06 o 
   1   6  12      169.99      173.20      6.93 o 
   2   6  12       88.92       88.12      4.80 o 
   3   6  12      503.46      508.14     14.44 o 
   4   6  12        2.08        2.54      2.34 o 
   5   6  12      159.70      164.62     10.33 o 
   6   6  12       20.31       22.28      8.09 o 
   7   6  12      231.23      224.07     11.82 o 
  -7   7  12        7.45        3.04      8.27 o 
  -6   7  12      500.07      526.40     22.43 o 
  -5   7  12       33.72       28.93      7.32 o 
  -4   7  12     1428.36     1441.68     24.55 o 
  -3   7  12      149.80      146.41      8.40 o 
  -2   7  12      876.58      848.89     11.72 o 
  -1   7  12      386.56      372.59      9.86 o 
   0   7  12       52.47       64.79      4.91 o 
   1   7  12      432.42      410.01      9.54 o 
   2   7  12      989.44      971.16     16.08 o 
   3   7  12      163.53      169.81      6.60 o 
   4   7  12     1384.12     1397.81     25.26 o 
   5   7  12       25.79       23.61      6.60 o 
   6   7  12      500.39      521.18     19.58 o 
   7   7  12        5.12        9.49      5.52 o 
  -6   8  12       13.41       18.67      8.65 o 
  -5   8  12      617.21      581.08     20.98 o 
  -4   8  12      102.63      112.82      5.03 o 
  -3   8  12      604.28      596.12     16.38 o 
  -2   8  12       61.05       53.60      5.29 o 
  -1   8  12      552.52      522.35     12.23 o 
   0   8  12      413.00      406.11      9.69 o 
   1   8  12      667.50      647.56     13.91 o 
   2   8  12       62.66       59.80      5.76 o 
   3   8  12      646.00      654.42     12.49 o 
   4   8  12      103.10      114.73      9.91 o 
   5   8  12      646.75      597.55     19.40 o 
   6   8  12       13.45       11.85      7.18 o 
  -6   9  12       44.72       41.38      8.69 o 
  -5   9  12       60.81       54.94      9.02 o 
  -4   9  12      134.93      141.40      9.77 o 
  -3   9  12       20.73       15.84      4.64 o 
  -2   9  12       33.39       33.70      5.75 o 
  -1   9  12       71.31       76.07      6.40 o 
   0   9  12       67.15       68.84      5.30 o 
   1   9  12       62.92       66.61      6.06 o 
   2   9  12       39.61       38.20      4.09 o 
   3   9  12       27.90       30.31      2.79 o 
   4   9  12      139.01      143.41     13.93 o 
   5   9  12       51.88       47.14      7.87 o 
   6   9  12       46.71       38.93      9.05 o 
  -6  10  12       69.91       52.51     15.17 o 
  -5  10  12      190.25      169.88     11.57 o 
  -4  10  12       16.49       15.51      6.98 o 
  -3  10  12      394.51      399.47     16.10 o 
  -2  10  12       25.72       23.71      4.65 o 
  -1  10  12      267.42      280.30      6.53 o 
   0  10  12      504.92      463.11     12.89 o 
   1  10  12      230.98      235.32      7.92 o 
   2  10  12       27.12       21.53      3.32 o 
   3  10  12      405.45      401.55      9.42 o 
   4  10  12       15.12       13.91      7.74 o 
   5  10  12      139.82      143.88      9.96 o 
   6  10  12       69.65       58.29     14.45 o 
  -5  11  12       46.62       40.50      8.46 o 
  -4  11  12      160.03      157.26     10.57 o 
  -3  11  12       21.17       22.27      7.06 o 
  -2  11  12      736.30      739.55     17.99 o 
  -1  11  12      124.19      113.44      6.62 o 
   0  11  12      675.37      723.57     12.30 o 
   1  11  12      108.93      114.89      5.15 o 
   2  11  12      695.42      713.51     16.83 o 
   3  11  12       25.78       30.36      6.15 o 
   4  11  12      156.96      174.01     12.11 o 
   5  11  12       56.57       65.79      7.26 o 
  -4  12  12       40.23       36.92      7.13 o 
  -3  12  12       77.80       78.53     11.08 o 
  -2  12  12       62.39       60.11      8.11 o 
  -1  12  12      191.06      173.33      8.87 o 
   0  12  12        2.83        1.82      2.28 o 
   1  12  12      194.16      183.89      6.65 o 
   2  12  12       58.01       62.07      5.81 o 
   3  12  12       82.00       92.82      6.88 o 
   4  12  12       38.08       29.44      6.63 o 
  -3  13  12      109.11      110.78     16.73 o 
  -2  13  12       31.81       28.27      8.42 o 
  -1  13  12       53.97       52.56      9.27 o 
   0  13  12        0.28        1.66      3.58 o 
   1  13  12       55.68       50.81      6.71 o 
   2  13  12       35.46       27.58      6.02 o 
   3  13  12      105.39       97.46      7.30 o 
  -1  14  12      380.83      378.05     20.78 o 
   0  14  12        0.08        5.84      5.50 o 
   1  14  12      383.04      360.71     17.40 o 
   1   0  13      498.92      533.01     11.31 o 
   2   0  13      120.88      121.94      9.45 o 
   3   0  13      123.86      138.03      7.76 o 
   4   0  13       56.78       66.44      4.66 o 
   5   0  13       68.24       60.65      5.43 o 
   6   0  13        3.05        3.59      5.19 o 
   7   0  13        8.99       19.20      4.42 o 
   8   0  13       61.60       57.47      6.22 o 
  -8   1  13       80.61       86.28      6.08 o 
  -7   1  13       60.34       62.07      4.99 o 
  -6   1  13      287.74      282.48     12.13 o 
  -5   1  13      378.58      374.95      9.99 o 
  -4   1  13      690.97      685.07     13.77 o 
  -3   1  13      290.48      294.92      7.96 o 
  -2   1  13      844.55      842.83     16.14 o 
  -1   1  13      605.41      589.90     13.74 o 
   0   1  13      869.46      897.24     19.17 o 
   1   1  13      551.04      555.12     12.62 o 
   2   1  13     1012.00     1030.72     17.00 o 
   3   1  13      348.07      342.40      8.62 o 
   4   1  13      681.94      676.72     14.84 o 
   5   1  13      356.24      358.77     14.63 o 
   6   1  13      289.88      294.80     13.05 o 
   7   1  13       66.83       70.84      6.80 o 
   8   1  13       80.61       67.79      8.82 o 
  -8   2  13        0.17       -6.68      6.68 o 
  -7   2  13      299.07      295.02      9.38 o 
  -6   2  13       92.17       95.98      7.96 o 
  -5   2  13     1233.52     1177.25     26.88 o 
  -4   2  13      188.24      180.95      7.64 o 
  -3   2  13      973.68      920.99     16.72 o 
  -2   2  13      245.35      254.42      7.41 o 
  -1   2  13     1464.95     1433.84     24.40 o 
   0   2  13      558.20      552.90     13.00 o 
   1   2  13     1201.60     1164.49     21.95 o 
   2   2  13      294.22      294.54      9.85 o 
   3   2  13     1156.24     1138.33     19.44 o 
   4   2  13      227.23      234.54      7.85 o 
   5   2  13     1094.81     1083.05     24.71 o 
   6   2  13      114.56      112.68     15.84 o 
   7   2  13      320.79      330.47     12.59 o 
   8   2  13        0.80        1.27      6.02 o 
  -7   3  13       16.49       13.45      5.81 o 
  -6   3  13      242.43      245.48      9.51 o 
  -5   3  13      108.83      112.09      8.93 o 
  -4   3  13      113.38      121.04      5.70 o 
  -3   3  13     1548.49     1517.21     24.17 o 
  -2   3  13      803.52      765.52     15.09 o 
  -1   3  13      341.74      330.58     16.55 o 
   0   3  13     1168.00     1172.23     21.75 o 
   1   3  13      334.13      357.65      9.94 o 
   2   3  13      870.94      869.32     15.69 o 
   3   3  13     1568.80     1555.25     30.03 o 
   4   3  13       81.25       87.90      5.29 o 
   5   3  13       86.11       88.97      8.09 o 
   6   3  13      235.80      244.13     12.91 o 
   7   3  13       11.92       16.27      5.45 o 
  -7   4  13       41.68       33.52      7.88 o 
  -6   4  13      107.85      103.19      5.09 o 
  -5   4  13      142.95      125.38      6.54 o 
  -4   4  13      159.68      145.26     10.24 o 
  -3   4  13      224.52      222.52      7.12 o 
  -2   4  13      181.24      170.60      6.72 o 
  -1   4  13      542.05      562.85     13.27 o 
   0   4  13      242.92      236.55      8.06 o 
   1   4  13      496.68      514.56     12.48 o 
   2   4  13      191.68      187.79      8.07 o 
   3   4  13      262.72      240.49      7.64 o 
   4   4  13      175.52      153.69      6.18 o 
   5   4  13      143.32      154.56      9.38 o 
   6   4  13      100.12      112.08     12.80 o 
   7   4  13       30.83       31.09      6.79 o 
  -7   5  13       95.52       97.42     16.15 o 
  -6   5  13      330.57      305.68     16.89 o 
  -5   5  13      176.14      182.99      6.54 o 
  -4   5  13      357.20      362.14     10.11 o 
  -3   5  13      122.12      135.65      9.10 o 
  -2   5  13     1538.70     1532.78     25.12 o 
  -1   5  13      360.51      358.58     10.40 o 
   0   5  13     1394.18     1428.62     24.09 o 
   1   5  13      404.75      411.39     10.48 o 
   2   5  13     1503.71     1537.82     26.61 o 
   3   5  13      106.16      122.69      7.38 o 
   4   5  13      312.68      323.46      9.05 o 
   5   5  13      171.08      169.50      9.74 o 
   6   5  13      333.01      323.80     15.32 o 
   7   5  13       88.68       92.63      9.80 o 
  -7   6  13      306.38      309.24     20.12 o 
  -6   6  13       65.55       71.61      9.34 o 
  -5   6  13      230.53      228.15      8.74 o 
  -4   6  13      196.35      194.26      6.60 o 
  -3   6  13     1090.00     1108.70     17.33 o 
  -2   6  13       68.08       69.61      4.32 o 
  -1   6  13     1340.82     1314.53     24.29 o 
   0   6  13      379.26      363.61     10.79 o 
   1   6  13     1324.11     1295.50     23.28 o 
   2   6  13      105.30      116.71      7.14 o 
   3   6  13     1105.08     1097.03     28.98 o 
   4   6  13      219.50      210.98      7.22 o 
   5   6  13      257.74      251.51     12.23 o 
   6   6  13       50.97       55.58      7.85 o 
   7   6  13      297.51      311.63     17.10 o 
  -6   7  13      122.95      137.45     12.10 o 
  -5   7  13       73.87       73.46      9.97 o 
  -4   7  13       83.41       91.49      4.78 o 
  -3   7  13       34.51       45.78      4.55 o 
  -2   7  13      538.98      519.81      9.74 o 
  -1   7  13      570.74      587.95     14.47 o 
   0   7  13      547.65      550.62     14.15 o 
   1   7  13      571.70      568.20     12.41 o 
   2   7  13      576.19      558.09     11.68 o 
   3   7  13       45.50       54.83      4.62 o 
   4   7  13       94.27      107.98      4.76 o 
   5   7  13       83.78       94.66      8.36 o 
   6   7  13      128.30      139.14     10.31 o 
  -6   8  13        4.28        4.03      7.30 o 
  -5   8  13      174.50      174.66     12.66 o 
  -4   8  13       38.67       44.23      6.65 o 
  -3   8  13      286.11      279.41     11.95 o 
  -2   8  13       64.40       55.96      2.97 o 
  -1   8  13      640.69      622.07     15.98 o 
   0   8  13       77.33       78.96      6.15 o 
   1   8  13      548.37      508.23     12.02 o 
   2   8  13       58.01       57.80      4.88 o 
   3   8  13      273.86      292.70      7.44 o 
   4   8  13       32.25       26.73      7.06 o 
   5   8  13      149.53      163.76     11.70 o 
   6   8  13        2.81       -1.33      4.94 o 
  -6   9  13      257.25      225.67     18.40 o 
  -5   9  13       26.93       24.87      9.56 o 
  -4   9  13      752.21      724.62     21.73 o 
  -3   9  13       75.31       72.98      6.31 o 
  -2   9  13     1116.10     1072.89     21.19 o 
  -1   9  13      534.63      537.13     12.03 o 
   0   9  13     2278.38     2261.57     38.74 o 
   1   9  13      469.98      455.50     11.90 o 
   2   9  13     1121.01     1122.38     23.23 o 
   3   9  13       91.33       91.09      5.28 o 
   4   9  13      751.99      799.57     30.29 o 
   5   9  13       29.65       26.86      6.92 o 
   6   9  13      235.64      241.08     12.91 o 
  -5  10  13      127.97      122.00     12.17 o 
  -4  10  13       27.42       26.90      6.99 o 
  -3  10  13      318.95      310.75     15.14 o 
  -2  10  13      201.27      206.09     12.43 o 
  -1  10  13      344.10      369.70      7.14 o 
   0  10  13        2.37        3.09      3.51 o 
   1  10  13      385.79      394.03     10.70 o 
   2  10  13      170.58      185.64     10.43 o 
   3  10  13      295.28      301.94     13.86 o 
   4  10  13       20.97       24.26      7.75 o 
   5  10  13      167.00      157.80     12.31 o 
  -4  11  13       30.01       16.56     10.87 o 
  -3  11  13        5.99        7.07      5.97 o 
  -2  11  13       45.47       56.53      8.66 o 
  -1  11  13      124.72      123.87      7.04 o 
   0  11  13        6.69        5.77      3.77 o 
   1  11  13      121.68      127.36      7.92 o 
   2  11  13       44.28       40.74      4.57 o 
   3  11  13        4.22        5.63      5.37 o 
   4  11  13       30.35       31.19      6.78 o 
  -3  12  13      196.61      195.64     12.61 o 
  -2  12  13       15.43        5.99      7.50 o 
  -1  12  13      335.19      339.81     11.02 o 
   0  12  13       63.08       69.11      8.46 o 
   1  12  13      409.01      411.62     10.24 o 
   2  12  13       10.24        6.02      4.06 o 
   3  12  13      171.48      175.50     15.47 o 
  -2  13  13      213.32      191.98     12.66 o 
  -1  13  13       33.23       37.11      7.02 o 
   0  13  13      287.63      250.74     11.65 o 
   1  13  13       27.45       23.56      3.92 o 
   2  13  13      203.29      204.83      9.05 o 
   0   0  14      774.95      740.73     23.21 o 
   1   0  14      210.13      229.38      7.73 o 
   2   0  14      789.74      783.36     15.76 o 
   3   0  14     2847.11     2829.56     49.56 o 
   4   0  14       37.13       38.51      4.78 o 
   5   0  14     1080.69     1073.02     22.18 o 
   6   0  14      102.20      100.28     12.84 o 
   7   0  14      523.11      503.87     17.30 o 
  -7   1  14       26.12       29.18      4.75 o 
  -6   1  14      307.28      304.59     12.88 o 
  -5   1  14      158.41      159.11      7.50 o 
  -4   1  14      623.79      597.95     12.82 o 
  -3   1  14      182.42      180.34      6.85 o 
  -2   1  14      186.74      193.69      6.76 o 
  -1   1  14      144.17      143.37      6.95 o 
   0   1  14      604.01      633.74     13.42 o 
   1   1  14      117.04      118.96      6.94 o 
   2   1  14      163.15      168.54      8.04 o 
   3   1  14      224.71      226.19      7.34 o 
   4   1  14      570.70      552.53     12.67 o 
   5   1  14      178.99      171.17      8.78 o 
   6   1  14      294.65      326.64     14.27 o 
   7   1  14       30.25       41.14      7.93 o 
  -7   2  14       18.37       20.28      3.87 o 
  -6   2  14      102.97      100.03      7.71 o 
  -5   2  14       71.94       63.55      4.91 o 
  -4   2  14       22.30       25.69      4.92 o 
  -3   2  14      476.61      481.40     12.17 o 
  -2   2  14      266.21      255.66      8.43 o 
  -1   2  14      498.84      493.85     11.80 o 
   0   2  14      149.70      162.15      7.22 o 
   1   2  14      541.45      520.94     12.53 o 
   2   2  14      263.22      239.86      8.12 o 
   3   2  14      445.49      460.81     11.51 o 
   4   2  14       26.50       29.94      4.20 o 
   5   2  14       57.61       62.97      7.22 o 
   6   2  14       95.33      100.20      9.50 o 
   7   2  14       14.46       16.95      5.65 o 
  -7   3  14       37.64       33.56      8.59 o 
  -6   3  14      171.24      174.10      9.82 o 
  -5   3  14      156.54      181.22      9.94 o 
  -4   3  14      649.03      684.81     13.87 o 
  -3   3  14       45.82       60.00      3.98 o 
  -2   3  14     1474.91     1498.53     25.21 o 
  -1   3  14      239.92      242.82      7.60 o 
   0   3  14      884.93      848.98     19.04 o 
   1   3  14      178.74      200.33      9.19 o 
   2   3  14     1508.82     1534.52     25.92 o 
   3   3  14       55.74       61.19      5.54 o 
   4   3  14      649.32      664.97     14.37 o 
   5   3  14      168.36      205.54      9.58 o 
   6   3  14      179.24      162.38     14.35 o 
   7   3  14       49.48       50.56      7.72 o 
  -7   4  14      186.37      188.97     19.22 o 
  -6   4  14       37.99       48.48      5.45 o 
  -5   4  14      451.51      468.34     16.85 o 
  -4   4  14      179.16      184.72      5.60 o 
  -3   4  14      335.68      329.33      7.63 o 
  -2   4  14     1178.54     1174.26     21.69 o 
  -1   4  14     3950.19     3924.01     83.11 o 
   0   4  14       23.37       31.57      4.99 o 
   1   4  14     3907.05     3917.39     69.80 o 
   2   4  14     1168.69     1160.11     20.98 o 
   3   4  14      450.80      443.70     10.51 o 
   4   4  14      189.71      209.06      7.25 o 
   5   4  14      426.29      425.43     15.33 o 
   6   4  14       44.23       45.23      9.05 o 
   7   4  14      197.23      202.00     12.36 o 
  -7   5  14       53.53       51.21     10.72 o 
  -6   5  14       38.43       43.79      8.93 o 
  -5   5  14      113.01      108.52     16.89 o 
  -4   5  14       99.61       89.81      3.49 o 
  -3   5  14       23.89       26.45      3.10 o 
  -2   5  14      501.72      503.83     11.92 o 
  -1   5  14      141.50      151.09     11.17 o 
   0   5  14      376.92      381.63     10.52 o 
   1   5  14      122.81      124.51      8.09 o 
   2   5  14      445.24      461.17     12.67 o 
   3   5  14       31.86       31.90      4.28 o 
   4   5  14      112.58      107.07      6.59 o 
   5   5  14       89.77       87.55      9.22 o 
   6   5  14       44.82       54.05      8.67 o 
   7   5  14       46.97       38.10      8.37 o 
  -6   6  14       32.32       39.17      8.84 o 
  -5   6  14      246.24      248.80     14.40 o 
  -4   6  14      109.20      101.31      5.94 o 
  -3   6  14       72.74       66.13      3.25 o 
  -2   6  14        2.90        0.43      2.80 o 
  -1   6  14      645.76      654.70     15.92 o 
   0   6  14      116.12      122.44      7.22 o 
   1   6  14      556.07      563.57     13.94 o 
   2   6  14        6.97        5.62      3.82 o 
   3   6  14      104.23      108.57     10.72 o 
   4   6  14      103.20       98.50      6.92 o 
   5   6  14      222.91      240.98     14.71 o 
   6   6  14       30.70       36.85      9.15 o 
  -6   7  14      515.99      517.71     24.48 o 
  -5   7  14        5.07        8.47      7.27 o 
  -4   7  14      412.87      408.63     12.37 o 
  -3   7  14      662.34      653.08     15.30 o 
  -2   7  14      205.92      197.24      5.04 o 
  -1   7  14      129.16      142.81      8.46 o 
   0   7  14      829.14      902.10     19.30 o 
   1   7  14      189.67      192.62      7.54 o 
   2   7  14      155.01      162.53      9.42 o 
   3   7  14      712.60      744.08     17.63 o 
   4   7  14      415.75      393.18     15.42 o 
   5   7  14       13.51       17.84      6.55 o 
   6   7  14      527.88      538.74     21.69 o 
  -6   8  14      135.00      151.87     13.80 o 
  -5   8  14      506.28      495.07     21.40 o 
  -4   8  14       31.57       37.58      8.94 o 
  -3   8  14      826.24      805.70     17.67 o 
  -2   8  14      134.02      129.55      5.55 o 
  -1   8  14      626.99      619.60     14.83 o 
   0   8  14      436.63      419.69     12.55 o 
   1   8  14      713.35      689.67     14.57 o 
   2   8  14      128.11      132.60      7.43 o 
   3   8  14      772.12      782.60     15.41 o 
   4   8  14       38.80       53.27      8.78 o 
   5   8  14      513.31      517.01     18.21 o 
   6   8  14      146.22      182.03     15.24 o 
  -5   9  14       10.10        5.93      7.44 o 
  -4   9  14       60.10       52.64     11.88 o 
  -3   9  14       52.97       52.09      6.47 o 
  -2   9  14       18.85       16.20      6.14 o 
  -1   9  14       47.34       34.91      6.72 o 
   0   9  14        7.82        6.88      4.68 o 
   1   9  14       54.69       51.44      6.58 o 
   2   9  14       20.11       22.52      4.10 o 
   3   9  14       43.54       44.59      4.00 o 
   4   9  14       59.17       49.57     10.07 o 
   5   9  14       14.80        9.27      6.43 o 
  -5  10  14       61.41       61.01     15.77 o 
  -4  10  14       33.24       26.67      7.94 o 
  -3  10  14      264.18      266.42     14.65 o 
  -2  10  14       40.24       46.28      4.78 o 
  -1  10  14      316.39      326.86     10.43 o 
   0  10  14      128.67      123.97      7.63 o 
   1  10  14      357.65      355.96     10.74 o 
   2  10  14       41.44       56.52      4.95 o 
   3  10  14      220.36      219.11     13.73 o 
   4  10  14       22.81       21.90      7.36 o 
   5  10  14       80.36      102.43     13.66 o 
  -4  11  14      160.39      161.66     13.84 o 
  -3  11  14      151.85      138.83     16.18 o 
  -2  11  14      372.69      359.83     17.71 o 
  -1  11  14      143.87      158.51      7.90 o 
   0  11  14      385.19      380.11      8.07 o 
   1  11  14      130.07      138.99      7.31 o 
   2  11  14      367.53      357.74     17.54 o 
   3  11  14      118.89      112.11     11.02 o 
   4  11  14      162.64      159.81     11.19 o 
  -3  12  14       73.50       98.39     12.12 o 
  -2  12  14       68.71       65.24      9.22 o 
  -1  12  14       81.34       95.07      7.05 o 
   0  12  14       92.15       98.60      6.89 o 
   1  12  14       93.64      102.19      5.65 o 
   2  12  14       60.85       69.68      6.41 o 
   3  12  14       88.04       87.51      9.14 o 
  -1  13  14       15.66       15.05      7.38 o 
   0  13  14        1.48        6.66      5.13 o 
   1  13  14       15.91       20.82      7.63 o 
   1   0  15        2.70        1.13      3.17 o 
   2   0  15        2.05        0.95      3.67 o 
   3   0  15       34.38       31.69      5.13 o 
   4   0  15       98.51      101.41      5.91 o 
   5   0  15        5.67        7.26      4.70 o 
   6   0  15        0.40        1.86      5.19 o 
   7   0  15      172.65      178.71      9.22 o 
  -7   1  15       28.07       31.13      6.05 o 
  -6   1  15      167.61      172.64     11.81 o 
  -5   1  15      256.27      250.75     13.48 o 
  -4   1  15      677.81      679.84     14.08 o 
  -3   1  15      377.20      373.57     10.42 o 
  -2   1  15      552.77      540.84     11.65 o 
  -1   1  15      234.93      229.31      8.44 o 
   0   1  15        4.19        0.90      3.28 o 
   1   1  15      282.03      268.43      9.33 o 
   2   1  15      474.27      464.74     11.76 o 
   3   1  15      329.60      324.85      9.71 o 
   4   1  15      683.68      689.84     17.22 o 
   5   1  15      300.63      285.75     11.13 o 
   6   1  15      170.64      197.03     14.66 o 
   7   1  15       24.94       26.07      6.19 o 
  -7   2  15      273.70      265.23      9.65 o 
  -6   2  15      185.51      194.70     10.90 o 
  -5   2  15      204.63      202.58      8.30 o 
  -4   2  15      328.29      332.18      8.89 o 
  -3   2  15      932.95      932.89     19.16 o 
  -2   2  15      186.65      193.44      6.91 o 
  -1   2  15      285.97      279.23      8.81 o 
   0   2  15      474.45      477.08     13.84 o 
   1   2  15      171.21      170.14      8.69 o 
   2   2  15      173.10      179.94     10.11 o 
   3   2  15      928.64      940.44     18.16 o 
   4   2  15      367.51      364.22      9.82 o 
   5   2  15      214.96      208.48      9.90 o 
   6   2  15      226.33      231.37     13.25 o 
   7   2  15      262.09      243.01     13.47 o 
  -7   3  15       21.56       22.45     11.59 o 
  -6   3  15      150.33      144.92      9.18 o 
  -5   3  15       32.09       41.72      9.04 o 
  -4   3  15       55.30       62.26      4.14 o 
  -3   3  15       24.00       16.95      3.28 o 
  -2   3  15       98.56      105.02      5.54 o 
  -1   3  15      682.63      624.07     12.88 o 
   0   3  15      590.28      592.16     14.72 o 
   1   3  15      631.31      585.46     15.02 o 
   2   3  15       69.66       84.63      6.08 o 
   3   3  15       19.67       15.52      4.16 o 
   4   3  15       41.38       50.01      5.14 o 
   5   3  15       24.22       29.44      6.21 o 
   6   3  15      139.67      145.50     11.70 o 
   7   3  15       27.16       33.65      6.67 o 
  -6   4  15        7.26        9.18     12.05 o 
  -5   4  15       32.57       36.55      5.38 o 
  -4   4  15       41.73       36.14      5.27 o 
  -3   4  15      253.30      226.09      7.01 o 
  -2   4  15       89.57       95.97      5.45 o 
  -1   4  15      549.82      545.26     14.81 o 
   0   4  15      963.75      977.48     21.95 o 
   1   4  15      539.98      542.36     14.21 o 
   2   4  15       86.99       81.25      6.91 o 
   3   4  15      299.29      291.34      9.62 o 
   4   4  15       46.53       39.40      6.20 o 
   5   4  15       18.66       25.09      6.41 o 
   6   4  15        6.88       11.73      5.60 o 
  -6   5  15      156.23      185.00     27.58 o 
  -5   5  15      110.55      111.01     14.40 o 
  -4   5  15      314.03      302.46      7.87 o 
  -3   5  15      664.73      644.03     13.31 o 
  -2   5  15      656.04      651.96     12.35 o 
  -1   5  15      692.35      657.82     14.72 o 
   0   5  15     2060.36     2015.62     35.69 o 
   1   5  15      659.14      642.91     17.37 o 
   2   5  15      681.65      691.71     17.77 o 
   3   5  15      769.74      756.92     15.35 o 
   4   5  15      264.56      270.79     11.19 o 
   5   5  15      100.21      104.82      9.09 o 
   6   5  15      138.89      155.98     11.79 o 
  -6   6  15       72.12       51.91     17.11 o 
  -5   6  15      298.61      359.30     45.70 o 
  -4   6  15      251.76      251.34     11.20 o 
  -3   6  15       24.87       24.92      3.56 o 
  -2   6  15      342.89      320.62      7.59 o 
  -1   6  15      803.50      786.70     16.62 o 
   0   6  15      207.32      206.83     10.08 o 
   1   6  15      733.87      695.52     19.64 o 
   2   6  15      438.89      423.60     10.73 o 
   3   6  15       46.67       47.70      5.61 o 
   4   6  15      303.49      288.23     10.28 o 
   5   6  15      312.93      332.84     14.35 o 
   6   6  15       56.04       56.86      8.89 o 
  -6   7  15        8.44        5.16      9.53 o 
  -5   7  15       98.51       99.03     14.12 o 
  -4   7  15      304.18      287.19     15.26 o 
  -3   7  15      228.48      232.10      8.84 o 
  -2   7  15      122.43      119.78     12.84 o 
  -1   7  15      295.06      288.52     11.39 o 
   0   7  15       24.63       25.79      5.14 o 
   1   7  15      332.36      327.00     10.42 o 
   2   7  15      145.86      143.04      7.11 o 
   3   7  15      231.69      246.10     12.20 o 
   4   7  15      310.80      266.30     11.48 o 
   5   7  15      110.54      119.78     12.66 o 
   6   7  15       16.02       18.13      6.56 o 
  -5   8  15      279.62      291.65     20.18 o 
  -4   8  15       96.47      124.78     13.68 o 
  -3   8  15      218.65      200.29     10.61 o 
  -2   8  15      135.06      130.09      8.86 o 
  -1   8  15      143.65      143.78      8.62 o 
   0   8  15      530.20      558.70     13.92 o 
   1   8  15      159.41      158.00      8.80 o 
   2   8  15      123.07      140.40      8.34 o 
   3   8  15      213.35      212.31     11.52 o 
   4   8  15       81.20       85.89      9.61 o 
   5   8  15      264.91      267.67     15.40 o 
  -5   9  15       75.99       68.25     11.43 o 
  -4   9  15      393.70      368.03     19.18 o 
  -3   9  15      272.21      314.21     17.92 o 
  -2   9  15     1112.47     1071.35     23.42 o 
  -1   9  15      405.98      397.35     12.39 o 
   0   9  15      607.53      595.03     16.89 o 
   1   9  15      465.78      460.11     12.04 o 
   2   9  15     1145.26     1130.46     24.28 o 
   3   9  15      221.16      219.21     10.99 o 
   4   9  15      412.89      406.63     18.68 o 
   5   9  15       86.65       94.68     10.28 o 
  -4  10  15      157.38      145.73     12.79 o 
  -3  10  15      251.39      253.49     17.68 o 
  -2  10  15      184.44      181.24      7.91 o 
  -1  10  15      235.51      253.04     10.58 o 
   0  10  15      146.35      133.69      8.27 o 
   1  10  15      230.54      237.27      9.02 o 
   2  10  15      168.07      171.19      7.64 o 
   3  10  15      246.13      244.12     15.69 o 
   4  10  15      138.00      129.39     13.14 o 
  -3  11  15        7.13        3.33      8.07 o 
  -2  11  15       11.73       11.20      7.02 o 
  -1  11  15        1.33       -0.65      3.49 o 
   0  11  15        0.79       -2.27      3.82 o 
   1  11  15        1.01        2.82      3.30 o 
   2  11  15       11.14        3.11      6.02 o 
   3  11  15        6.15        9.20      6.48 o 
  -2  12  15       61.64       56.21     14.18 o 
  -1  12  15      154.13      153.10     11.75 o 
   0  12  15        1.92        3.78      3.90 o 
   1  12  15      152.56      152.24      8.94 o 
   2  12  15       61.12       68.81     15.23 o 
   0   0  16        4.70        9.28      5.25 o 
   1   0  16      284.34      277.74     10.73 o 
   2   0  16     1596.30     1554.46     30.67 o 
   3   0  16      848.57      860.65     22.18 o 
   4   0  16      564.49      595.85     13.58 o 
   5   0  16      452.14      413.45     13.03 o 
   6   0  16      132.48      161.28     12.53 o 
  -6   1  16      314.49      312.04     18.58 o 
  -5   1  16      312.72      317.92     14.33 o 
  -4   1  16       98.86      108.30      7.31 o 
  -3   1  16      450.01      442.53     12.85 o 
  -2   1  16      443.30      445.15     11.65 o 
  -1   1  16      173.01      166.79      7.30 o 
   0   1  16       98.28      111.94      7.23 o 
   1   1  16      149.32      133.73      7.98 o 
   2   1  16      464.60      468.77     14.74 o 
   3   1  16      534.82      531.44     13.18 o 
   4   1  16      114.71      124.63      6.92 o 
   5   1  16      337.01      337.19     14.34 o 
   6   1  16      328.15      323.55     17.27 o 
  -6   2  16       10.39       10.46      7.61 o 
  -5   2  16       77.15       84.27      5.76 o 
  -4   2  16       39.35       37.92      4.83 o 
  -3   2  16       77.21       75.97      6.69 o 
  -2   2  16      151.72      152.56     13.67 o 
  -1   2  16      122.34      129.94      6.96 o 
   0   2  16      112.11      108.14      6.85 o 
   1   2  16      105.63      105.76      6.92 o 
   2   2  16      152.66      165.77      7.55 o 
   3   2  16       85.91       82.80      6.06 o 
   4   2  16       37.63       31.55      5.29 o 
   5   2  16       66.02       69.94      8.81 o 
   6   2  16        8.74       11.81      8.53 o 
  -6   3  16       86.39       90.08      7.90 o 
  -5   3  16      101.93      106.35      9.11 o 
  -4   3  16      276.18      278.84      9.27 o 
  -3   3  16      447.91      469.79     11.00 o 
  -2   3  16       92.35       98.77      5.76 o 
  -1   3  16      413.15      431.85     10.94 o 
   0   3  16      140.22      155.18      8.65 o 
   1   3  16      330.18      340.67     11.20 o 
   2   3  16       90.75      105.95      8.03 o 
   3   3  16      522.77      545.45     14.27 o 
   4   3  16      272.55      276.56     10.60 o 
   5   3  16      106.57      107.41     10.39 o 
   6   3  16       77.04       77.77      8.30 o 
  -6   4  16      268.15      309.00     37.16 o 
  -5   4  16      287.83      292.42     15.05 o 
  -4   4  16      216.63      214.39      7.02 o 
  -3   4  16      378.35      382.02     10.15 o 
  -2   4  16      311.25      315.27      9.54 o 
  -1   4  16     1350.31     1343.68     25.04 o 
   0   4  16     2600.27     2581.37     46.76 o 
   1   4  16     1404.14     1401.03     26.41 o 
   2   4  16      405.56      407.85     11.74 o 
   3   4  16      335.23      329.80     11.82 o 
   4   4  16      195.08      211.77     10.42 o 
   5   4  16      247.99      245.45     14.00 o 
   6   4  16      297.23      300.75     15.11 o 
  -6   5  16       18.83        7.14     10.60 o 
  -5   5  16       65.68       64.94      6.78 o 
  -4   5  16       38.47       38.00      6.04 o 
  -3   5  16       76.66       81.93      5.57 o 
  -2   5  16      508.21      497.84     11.10 o 
  -1   5  16      164.71      185.48      7.96 o 
   0   5  16       82.10       94.04     11.19 o 
   1   5  16      191.76      197.07     10.59 o 
   2   5  16      483.54      458.27     13.57 o 
   3   5  16       55.83       50.06      6.09 o 
   4   5  16       22.00       15.83      5.04 o 
   5   5  16       72.49       85.85      8.45 o 
   6   5  16       24.62       24.01      6.65 o 
  -5   6  16       13.35       14.73     11.76 o 
  -4   6  16       35.07       37.68      5.66 o 
  -3   6  16      308.13      294.45      9.63 o 
  -2   6  16       52.18       46.82      3.95 o 
  -1   6  16       47.28       60.60      6.79 o 
   0   6  16      304.10      289.61     10.82 o 
   1   6  16       57.40       64.83      8.52 o 
   2   6  16       48.30       45.41      6.59 o 
   3   6  16      268.98      276.79     10.16 o 
   4   6  16       50.79       44.03      9.20 o 
   5   6  16        6.82        7.17      6.51 o 
  -5   7  16      283.01      312.42     20.87 o 
  -4   7  16      160.00      170.58     16.13 o 
  -3   7  16      186.99      172.48     13.72 o 
  -2   7  16      439.51      434.20     10.19 o 
  -1   7  16      636.58      622.55     13.12 o 
   0   7  16      184.26      191.34      9.80 o 
   1   7  16      611.60      595.67     16.80 o 
   2   7  16      424.82      440.53     12.92 o 
   3   7  16      247.56      241.96     10.27 o 
   4   7  16      152.08      147.99      9.69 o 
   5   7  16      261.31      276.41     14.62 o 
  -5   8  16       91.42       60.41     37.82 o 
  -4   8  16      270.31      304.98     20.92 o 
  -3   8  16      653.01      628.46     19.72 o 
  -2   8  16      306.54      325.44     12.54 o 
  -1   8  16      284.26      278.43      7.47 o 
   0   8  16      203.37      221.22      9.33 o 
   1   8  16      289.62      278.13     10.78 o 
   2   8  16      265.67      287.54     10.34 o 
   3   8  16      645.82      682.70     30.01 o 
   4   8  16      262.22      286.42     15.91 o 
   5   8  16       84.57       86.15     28.89 o 
  -4   9  16        8.64        0.27      7.47 o 
  -3   9  16       49.90       55.67     11.50 o 
  -2   9  16       32.91       35.77      5.08 o 
  -1   9  16       29.68       27.48      5.42 o 
   0   9  16       54.32       41.81      5.84 o 
   1   9  16       28.05       34.40      5.94 o 
   2   9  16       32.22       29.45      5.15 o 
   3   9  16       47.71       65.57      8.91 o 
   4   9  16        5.93       11.09      7.18 o 
  -3  10  16      125.83      130.09     13.54 o 
  -2  10  16       10.64        4.08      5.18 o 
  -1  10  16      188.00      187.79      9.41 o 
   0  10  16      116.10      120.25      7.31 o 
   1  10  16      182.71      180.96     11.15 o 
   2  10  16        4.84       -0.92      3.87 o 
   3  10  16      165.95      169.34     11.64 o 
  -2  11  16       89.59       82.26     14.64 o 
  -1  11  16       67.53       70.94      9.67 o 
   0  11  16      278.21      298.75     11.94 o 
   1  11  16       66.45       83.56     10.20 o 
   2  11  16      101.65       96.75     10.29 o 
   1   0  17      207.53      212.30      9.67 o 
   2   0  17        0.09        3.83      4.27 o 
   3   0  17       28.36       19.97      5.82 o 
   4   0  17       11.27       12.18      4.19 o 
   5   0  17      167.88      148.61      8.82 o 
   6   0  17       17.38       20.80      7.26 o 
  -6   1  17      128.58      134.29     11.14 o 
  -5   1  17       24.60       21.36      5.72 o 
  -4   1  17      520.38      528.40     13.70 o 
  -3   1  17      631.11      616.68     15.49 o 
  -2   1  17       54.63       60.59      6.33 o 
  -1   1  17      572.80      570.80     15.96 o 
   0   1  17     1223.16     1204.82     22.48 o 
   1   1  17      545.09      545.45     15.04 o 
   2   1  17       24.40       32.01      6.49 o 
   3   1  17      583.14      560.35     14.33 o 
   4   1  17      491.75      508.60     14.82 o 
   5   1  17       23.81       25.98      7.42 o 
   6   1  17      136.98      134.76     14.72 o 
  -6   2  17      241.67      231.30     16.06 o 
  -5   2  17      260.39      283.20     13.39 o 
  -4   2  17      276.53      280.31      9.04 o 
  -3   2  17      143.13      152.38      8.13 o 
  -2   2  17      598.43      593.60     15.47 o 
  -1   2  17      146.76      166.54      8.74 o 
   0   2  17      128.95      140.57      8.07 o 
   1   2  17      207.86      218.45     10.63 o 
   2   2  17      583.91      578.46     15.66 o 
   3   2  17      131.88      145.02      8.14 o 
   4   2  17      253.91      278.15      9.71 o 
   5   2  17      265.45      272.70     16.31 o 
   6   2  17      251.60      262.95     12.18 o 
  -6   3  17       55.03       66.00      8.20 o 
  -5   3  17       92.71      102.27     11.75 o 
  -4   3  17       44.54       44.51      5.43 o 
  -3   3  17       28.83       26.37      4.00 o 
  -2   3  17      102.71      116.41      6.81 o 
  -1   3  17      209.47      215.97     10.07 o 
   0   3  17       33.29       34.17      5.60 o 
   1   3  17      145.32      149.64      8.70 o 
   2   3  17      118.37      118.60      7.38 o 
   3   3  17       11.60       11.60      5.55 o 
   4   3  17       43.90       42.37      7.27 o 
   5   3  17       86.38      121.90     11.53 o 
   6   3  17       46.61       47.24      9.25 o 
  -5   4  17       23.71       20.87      6.16 o 
  -4   4  17       60.38       64.99      9.60 o 
  -3   4  17       32.41       32.96      4.27 o 
  -2   4  17        7.95        3.29      3.46 o 
  -1   4  17      275.69      273.11     10.88 o 
   0   4  17      139.19      125.82      8.58 o 
   1   4  17      309.16      323.30     11.75 o 
   2   4  17        5.97        6.03      6.05 o 
   3   4  17       20.02       23.72      5.32 o 
   4   4  17       65.16       66.21      8.19 o 
   5   4  17       33.29       32.57      9.02 o 
  -5   5  17      191.09      195.75     29.68 o 
  -4   5  17      177.63      169.60     12.14 o 
  -3   5  17      179.03      175.21      6.66 o 
  -2   5  17      559.52      537.54     12.85 o 
  -1   5  17      985.35      977.78     21.21 o 
   0   5  17      251.67      241.56     10.25 o 
   1   5  17     1090.72     1064.76     23.81 o 
   2   5  17      569.83      580.92     21.64 o 
   3   5  17      226.60      234.57     10.17 o 
   4   5  17      181.54      142.68     17.08 o 
   5   5  17      205.77      218.24     13.95 o 
  -5   6  17       18.85       29.45     15.03 o 
  -4   6  17      299.05      291.33     11.62 o 
  -3   6  17       83.37       81.32      6.38 o 
  -2   6  17      135.81      142.76      5.98 o 
  -1   6  17      234.30      243.27      8.04 o 
   0   6  17      305.69      326.30     14.36 o 
   1   6  17      226.91      230.55     10.66 o 
   2   6  17      180.05      188.26      8.40 o 
   3   6  17       53.94       51.24      8.90 o 
   4   6  17      366.89      260.10     45.15 o 
   5   6  17       37.70       36.28      7.93 o 
  -4   7  17        3.70        0.97      7.20 o 
  -3   7  17       42.31       35.54      5.66 o 
  -2   7  17       62.79       59.23      7.48 o 
  -1   7  17       12.74       14.20      4.09 o 
   0   7  17        3.73        0.23      3.65 o 
   1   7  17       22.28       20.58      5.69 o 
   2   7  17       58.75       63.57      8.64 o 
   3   7  17       47.91       45.79      8.50 o 
   4   7  17        1.45        6.01      6.57 o 
  -4   8  17      290.53      271.48     21.01 o 
  -3   8  17       94.71      115.33      7.92 o 
  -2   8  17      265.47      260.32     12.46 o 
  -1   8  17       62.99       81.74      5.71 o 
   0   8  17      146.98      155.82      8.50 o 
   1   8  17       60.34       92.90     12.11 o 
   2   8  17      282.41      292.06     16.34 o 
   3   8  17       95.55      105.30     17.82 o 
   4   8  17      256.39      262.35     14.90 o 
  -3   9  17      173.54      184.76     21.26 o 
  -2   9  17      192.82      179.56     13.51 o 
  -1   9  17      276.17      279.94     10.52 o 
   0   9  17      193.51      192.25     10.98 o 
   1   9  17      248.74      249.40     10.24 o 
   2   9  17      189.98      178.35     15.21 o 
   3   9  17      155.26      161.57     13.40 o 
  -2  10  17      356.17      332.90     17.50 o 
  -1  10  17       75.99       77.16      6.66 o 
   0  10  17      279.66      271.97     11.81 o 
   1  10  17       61.49       61.50      6.42 o 
   2  10  17      319.92      304.31     10.81 o 
   0   0  18     2665.47     2639.42     68.70 o 
   1   0  18      281.58      276.69     10.70 o 
   2   0  18      241.23      255.78     10.02 o 
   3   0  18      155.57      145.61      9.39 o 
   4   0  18      493.81      494.68     13.45 o 
   5   0  18      160.42      163.15      9.29 o 
  -5   1  18      244.16      248.31     10.95 o 
  -4   1  18      270.96      262.83     12.65 o 
  -3   1  18      227.95      233.18     10.31 o 
  -2   1  18      114.26      115.02      9.27 o 
  -1   1  18      397.52      383.89     12.27 o 
   0   1  18      156.32      165.66      8.07 o 
   1   1  18      427.49      413.00     13.56 o 
   2   1  18      122.82      139.18     10.12 o 
   3   1  18      212.60      215.11      9.86 o 
   4   1  18      284.71      268.39     12.48 o 
   5   1  18      257.48      264.28     15.09 o 
  -5   2  18       57.81       59.77      7.53 o 
  -4   2  18       49.88       49.12      5.63 o 
  -3   2  18       57.20       58.31      6.44 o 
  -2   2  18       31.13       38.03      5.96 o 
  -1   2  18      134.55      128.43      8.50 o 
   0   2  18        1.18        1.51      4.25 o 
   1   2  18      130.14      133.14      8.77 o 
   2   2  18       25.32       33.35      6.05 o 
   3   2  18       48.17       52.12      6.09 o 
   4   2  18       46.42       34.41      6.08 o 
   5   2  18       64.78       76.16      9.51 o 
  -5   3  18      182.72      188.43     11.82 o 
  -4   3  18       25.44       27.06      4.91 o 
  -3   3  18      619.38      624.41     14.20 o 
  -2   3  18       14.13       15.27      4.25 o 
  -1   3  18      321.60      346.62     10.22 o 
   0   3  18       69.14       71.70      7.56 o 
   1   3  18      251.33      279.99     11.28 o 
   2   3  18        3.32        6.77      5.12 o 
   3   3  18      551.37      569.91     17.29 o 
   4   3  18       19.41       20.88      6.00 o 
   5   3  18      185.50      199.51     20.24 o 
  -5   4  18       59.90       77.60      8.28 o 
  -4   4  18      338.11      310.64     30.73 o 
  -3   4  18      200.65      206.65      7.63 o 
  -2   4  18      673.57      645.24     14.91 o 
  -1   4  18      336.10      342.56     10.70 o 
   0   4  18      355.16      342.65     13.64 o 
   1   4  18      312.36      301.23     11.83 o 
   2   4  18      686.12      667.69     17.79 o 
   3   4  18      189.40      201.25     13.12 o 
   4   4  18      332.10      341.77     13.75 o 
   5   4  18       68.01       66.21     10.30 o 
  -4   5  18       14.37       14.61      5.97 o 
  -3   5  18      131.17      121.28      8.53 o 
  -2   5  18      294.82      265.52      8.73 o 
  -1   5  18      140.97      149.92      7.11 o 
   0   5  18        0.64        3.47      4.64 o 
   1   5  18      110.80      123.04      8.45 o 
   2   5  18      264.85      247.69     11.10 o 
   3   5  18      140.72      154.98     12.40 o 
   4   5  18       22.48       16.45      4.61 o 
  -4   6  18        8.46       11.41      5.91 o 
  -3   6  18       64.02       66.10      7.82 o 
  -2   6  18      185.31      176.42      8.32 o 
  -1   6  18        8.23        8.30      3.87 o 
   0   6  18      171.14      175.83      9.29 o 
   1   6  18       10.65       13.82      5.22 o 
   2   6  18      202.67      216.28     10.03 o 
   3   6  18       71.64       48.92      8.87 o 
   4   6  18       12.00        9.56      4.20 o 
  -4   7  18       78.19       93.50     22.06 o 
  -3   7  18      443.83      439.09     13.63 o 
  -2   7  18       74.01       67.33      7.86 o 
  -1   7  18      443.99      431.28     12.50 o 
   0   7  18       13.10       16.60      6.35 o 
   1   7  18      500.90      467.41     30.71 o 
   2   7  18       68.79       78.01      6.85 o 
   3   7  18      437.77      426.80     14.19 o 
   4   7  18       99.07      102.43     35.72 o 
  -3   8  18      137.54      144.41     17.01 o 
  -2   8  18      247.25      253.57     11.45 o 
  -1   8  18       66.58       59.93      8.61 o 
   0   8  18      140.84      157.88      9.39 o 
   1   8  18       61.68       73.42      8.55 o 
   2   8  18      228.76      256.89     10.65 o 
   3   8  18      159.03      156.23     14.01 o 
  -2   9  18       76.86       82.51      7.43 o 
  -1   9  18       66.11       64.09      7.01 o 
   0   9  18        2.47        6.55      4.89 o 
   1   9  18       63.58       57.39      6.85 o 
   2   9  18       83.02       80.92      9.69 o 
   1   0  19        0.48        2.99      4.43 o 
   2   0  19       20.91       20.58      5.76 o 
   3   0  19      118.95      125.14      7.95 o 
   4   0  19        3.73        4.23      4.45 o 
   5   0  19        0.39       -5.75      6.48 o 
  -4   1  19      108.00      109.61      8.27 o 
  -3   1  19      194.45      197.75      9.80 o 
  -2   1  19      242.93      255.39     11.77 o 
  -1   1  19      506.80      488.93     13.97 o 
   0   1  19       43.98       49.31      6.29 o 
   1   1  19      498.15      494.29     17.63 o 
   2   1  19      251.68      259.44     10.85 o 
   3   1  19      168.39      187.68     10.43 o 
   4   1  19      106.43      113.90      9.92 o 
  -4   2  19      518.23      535.21     14.57 o 
  -3   2  19      137.56      157.55      8.76 o 
  -2   2  19      433.43      461.27     14.79 o 
  -1   2  19       40.28       41.39      5.82 o 
   0   2  19      684.64      694.88     17.99 o 
   1   2  19       57.50       56.01      6.67 o 
   2   2  19      425.98      434.00     16.71 o 
   3   2  19      156.75      164.33      8.96 o 
   4   2  19      512.46      519.06     15.85 o 
  -4   3  19       43.75       40.16      5.18 o 
  -3   3  19       57.98       65.08      5.84 o 
  -2   3  19       82.94       74.47      7.38 o 
  -1   3  19       81.34       98.27      9.11 o 
   0   3  19       80.75       82.30      6.92 o 
   1   3  19      110.68      120.33      8.30 o 
   2   3  19       91.34       95.74      8.05 o 
   3   3  19       40.75       46.27      6.66 o 
   4   3  19       54.98       60.98      7.94 o 
  -4   4  19       90.51       77.21      8.56 o 
  -3   4  19        2.15        4.66      3.62 o 
  -2   4  19       16.84       22.61      5.30 o 
  -1   4  19       26.36       28.08      5.44 o 
   0   4  19      389.58      383.95     13.71 o 
   1   4  19       28.39       21.24      6.33 o 
   2   4  19       19.04       20.97      5.61 o 
   3   4  19        3.89        4.90      5.61 o 
   4   4  19       98.61      105.55      9.13 o 
  -4   5  19      128.07      135.45     10.61 o 
  -3   5  19      347.70      349.14     15.85 o 
  -2   5  19      119.07      126.30      7.74 o 
  -1   5  19      470.00      475.67     15.08 o 
   0   5  19       44.44       52.16      7.00 o 
   1   5  19      484.22      474.44     15.03 o 
   2   5  19      108.34      122.65      8.44 o 
   3   5  19      396.93      318.71     30.72 o 
   4   5  19      148.57      159.48     10.38 o 
  -3   6  19       17.74       10.26      7.04 o 
  -2   6  19      436.37      393.44     11.36 o 
  -1   6  19       67.09       66.59      6.26 o 
   0   6  19       25.15       19.18      5.67 o 
   1   6  19       64.25       58.06      8.18 o 
   2   6  19      439.91      416.26     16.95 o 
   3   6  19       10.58        7.65      4.92 o 
  -2   7  19       29.16       31.63      5.99 o 
  -1   7  19        0.31        1.62      3.86 o 
   0   7  19        1.49        1.33      4.70 o 
   1   7  19        2.57        6.57      5.72 o 
   2   7  19       24.42       21.10      6.00 o 
  -1   8  19       68.36       81.30      8.70 o 
   0   8  19       23.51       18.85      5.52 o 
   1   8  19       63.28       76.49      7.34 o 
   0   0  20     1035.13      965.31     32.73 o 
   1   0  20       40.36       38.01      6.43 o 
   2   0  20      701.08      698.80     18.55 o 
   3   0  20       64.87       73.10      7.48 o 
   4   0  20      252.60      236.87     10.28 o 
  -4   1  20        4.96        6.65      5.15 o 
  -3   1  20      287.29      277.53     12.27 o 
  -2   1  20       22.91       19.62      5.63 o 
  -1   1  20      361.13      351.36     13.84 o 
   0   1  20       16.01       19.83      6.02 o 
   1   1  20      338.82      330.38     13.95 o 
   2   1  20       25.16       24.36      5.93 o 
   3   1  20      309.05      277.09     12.84 o 
   4   1  20        8.33        8.16      4.87 o 
  -3   2  20       78.67       82.49     11.68 o 
  -2   2  20       28.47       25.15      5.32 o 
  -1   2  20       97.18      103.23      7.75 o 
   0   2  20       21.42       18.28      5.16 o 
   1   2  20       99.08       93.13      9.41 o 
   2   2  20       25.99       29.63      6.76 o 
   3   2  20       86.73       97.19      8.24 o 
  -3   3  20      401.84      377.59     11.90 o 
  -2   3  20       41.07       36.26      6.06 o 
  -1   3  20      329.52      319.16     11.43 o 
   0   3  20        0.43       -0.48      4.29 o 
   1   3  20      328.50      338.43     13.81 o 
   2   3  20       52.78       50.55      7.66 o 
   3   3  20      345.79      346.70     13.36 o 
  -3   4  20       53.51       58.72      5.89 o 
  -2   4  20      210.39      208.59      9.27 o 
  -1   4  20       99.38       90.02      7.15 o 
   0   4  20      560.99      552.71     17.40 o 
   1   4  20      103.38       93.30      8.33 o 
   2   4  20      183.17      204.43     10.74 o 
   3   4  20       64.51       59.95      8.00 o 
  -2   5  20       38.19       28.73      4.95 o 
  -1   5  20       39.68       35.69      6.74 o 
   0   5  20       76.00       84.79      6.97 o 
   1   5  20       30.53       25.11      7.06 o 
   2   5  20       43.54       38.00      7.13 o 
  -2   6  20       42.28       52.88      7.06 o 
  -1   6  20        6.50       10.51      5.47 o 
   0   6  20      121.30      127.95      9.31 o 
   1   6  20        6.16        6.94      5.81 o 
   2   6  20       37.15       40.65      7.18 o 
   0   7  20        7.33       -4.83      6.78 o 
   1   0  21       30.76       26.99      6.20 o 
   2   0  21        3.01        8.97      6.36 o 
  -2   1  21       87.99       89.64      8.18 o 
  -1   1  21      170.48      182.84     11.03 o 
   0   1  21        7.15        3.69      4.94 o 
   1   1  21      153.69      167.94      9.98 o 
   2   1  21       87.97       84.54      9.32 o 
  -2   2  21      587.63      602.43     16.76 o 
  -1   2  21        5.19        5.48      5.48 o 
   0   2  21      507.58      513.34     15.93 o 
   1   2  21        4.47       10.21      5.55 o 
   2   2  21      563.16      587.67     20.45 o 
  -2   3  21        5.25        6.90      4.90 o 
  -1   3  21      375.38      360.97     13.28 o 
   0   3  21        2.44        5.93      5.51 o 
   1   3  21      353.52      354.57     17.95 o 
   2   3  21        4.71        5.87      6.08 o 
  -1   4  21       14.00       12.98      5.08 o 
   0   4  21       11.51        3.87      4.60 o 
   1   4  21       16.11       11.73      5.83 o 
                                                 
